# Supplementary material for: A new species and new records of Hymenopellis and Xerula (Agaricales, Physalacriaceae) from China
Source: PeerJ. 2023 Dec 20;11:e16681. doi: 10.7717/peerj.16681 (PMC10748483; doi:10.7717/peerj.16681)
Supplement: Supplemental Information 1 [file peerj-11-16681-s001.fas]

>Flammulina yunnanensis HKAS 32774
---------------AGG--AACTTTGAAC-GCTTGNGGCTT--TCAGGC
TGTTGCTGACG--GGACCTTCA--CGG--GTTTCGTACGTGCACGT--CT
--GGGTCGC---AACTTTCTTCG-TCCACCTGTGCACACTCTGTAGGTCT
GGATAC-CCCA-------------------------------------TT
TGAAGGGTGC--GTTAA------CG-------CGCTCCCTTTG-CCTT-C
CAGGTCTATGTCTTATATAAACACTT-TTGTATGTAACGAATGTCATTGA
TTATT--GGACTT-CACCGTCCTTT----AAACTAAATACAACTTTCAAC
AACGGATCTCTTGGCTCTCGCATCGATGAAGAACGCAGCGA---------
---AATGCGATAACTAATGTGAATTGCAGAATTCAGTGAATCATCGAGTC
TTTGAACGCACCTTGCGCCCTTTGGTACTCCGAAGGGCATGCCTGTTTGA
GTGTCAGTAACTTCTCAAC--CTCCCTCACTTTG---TTGTGAGCT-GGC
GGATTGGAT--GTGGGGGC-TTGCTGGAC-CTTCC---CT-----GGTTC
AGCTCCCCTGAAATGCATTAGCAG----AAACCG-TTACCTTTTGG-CGC
GCTGCAGCTGTGATAATTATCTACGGCTATGGCTGGGCTGACTGTG--TT
GTAGCGCTTGTC--GTCTCTGAAG-GGTTTTGCCCTAGTG-GCCTTTCCT
TTYGCNTTCTCTCTTAAC----GAGAGATCCCTGTGACA------CAAG-
TGCGCG---GGCTATTCAGCTTCTAACCGTCTCCTC-AG-----------
-------------T--------------------------------GGTC
CCCTAGTAACTGCGAGTGAAGAGGGAAAAGCTCAAATTTAAAATCTGGCA
GCTTCGCTGTCCGAGTTGTAATTTAGAGAAGTGTTGCCCGCGCTGGACCG
TGTACAAGTCTCCTGGAATGGAGCGTCATAGAGGGTGAGAATCCCGTCTT
TGACACGGACTCCCAGTGCA-TTGTGGTACGCTCTCAAAGAGTCGTGTTG
TTTGGGAATGCAGCACTAAATGGGTGGTAAATTCCATCTAAAGCTAAATA
TTGGCGAGAGACCGATAGCAAACAAGTACCGTGAGGGAAAGATGAAAAGA
ACTTTGGAAAGAGAGTTAAACAGTACGTGAAATTGTTGAAAGGGAAACGC
TTAAAGTCCAGTCGCGTCGGTTGGGAATCAGTCTCGCTCTTTTGCTTGAC
GTACTTC-CTAGCTGACGGGTCAGCATCAGTTTTGGTCGTTGGATAAAGG
TTGGAGGAATGTGGCACCCTCGGGTGTG-TTATAGCCTCTGATTGTATAC
AACGGCTGGGACTGAGGAACTCAGCACGCCGAAAGGCCGGGT-C-TTGTA
CCACGTACGTGCTTAGGATGCTGGCATAATGGCTTTAATCGACCCGTCTT
GAAACACGGACCAAGGAGTCTAACATGCCTGCGAGTATTTGGGTGGAAAA
CCCGAGTGCGCAATGAAAGTGAAAGTTGAGAACTCTTTAGAGTGCATCGA
CGCCCGGACCAGACG-TTCTCTGACGGATCCGCGGTAGAGCATGTATGTT
GGGACCCGAAAGATGGTGAACTATGCCTGAATAGGGTGAAGCCAGAGGAA
ACTCTGGTGGAGGCTCGTAGCGATTCTGACGTGCAAATCGATCGTCGAAT
TTGGGTATAGGGGCGAAAGA
>Flammulina velutipes TENN56073
GCGGAAGGATCATTAATG--AACTTTGAACTGCCTGTGGCTC--TTGGGC
TGTTGCTGACGGAGGACCTTCA--CGGGTTGTTCGTACGTGCACGT--CT
A-GGGTTGC---AGCTTTCTTCG-TCCACCTGTGCACACTCTGTAGGTCT
GGATAC-CCCA-------------------------------------TT
GGAAGGGTGC--GCTT-------CG-------CGCTCCCTTTGCCTTT-C
CAGGCCTATGTCTT--ATAAACACTA-TAGTATGTAACGAATGTCATTGA
TTATT--GGACTT-CACTGTCCTTT----AAACTAAATACAACTTTCAAC
AACGGATCTCTTGGCTCTCGCATCGATGAAGAACGCAGCGAAATGCGATA
ACTAATGCGATAACTAATGTGAATTGCAGAATTCAGTGAATCATCGAGTC
TTTGAACGCACCTTGCGCCCTTTGGTACTCCGAAGGGCATGCCTGTTTGA
GTGTCAGTAACTTCTCAAC--CTCCCTCACTTTG---TTGTGAGCT-GGC
GGATTGGAC--GTGGGGGC-TTGCTGGAC-CTACC---TTTTTG-GGTTC
AGCTCCCCTGAAATGCATTAGCAG----AAACCG-TTACCTTTTGG-CGC
GCTGCAGCTGTGATAATTATCTACGGCTATGGCTGGGCTGACTGTGTTGT
GTAGCGCTCGTTTCGTCTCTGAAGTGGTTTCGCCTTAGTTGGTGCTTCCC
TTTGCCTTCTCTCTCAC-----GAGAGATACCTGTGACG------CGAG-
TGCGCG---GGCTATTCAGCTTCTAACCGTCCCCCT-TG--TGGGACAAC
-------------T----ATTGACCATTTGAC---------------CTC
CCCTAGTAACTGCGAGTGAAGAGGGAAAAGCTCAAATTTAAAATCTGGCA
GCTTCGCTGTCCGAGTTGTAATTTAGAGAAGTGTTGCCCGCGCTGGACCG
TGTACAAGTCTCCTGGAATGGAGCGTCATAGAGGGTGAGAATCCCGTCTT
TGACACGGACTCCCAGTGCA-TTGTGGTACGCTCTCAAAGAGTCGTGTTG
TTTGGGAATGCAGCACTAAATGGGTGGTAAATTCCATCTAAAGCTAAATA
TTGGCGAGAGACCGATAGCAAACAAGTACCGTGAGGGAAAGATGAAAAGA
ACTTTGGAAAGAGAGTTAAACAGTACGTGAAATTGTTGAAAGGGAAACGC
TTAAAGTCCAGTCGCGTCGGTTGGGAATCAGTCTCGCTCTTTTGCTTGAC
GTACTTC-CTAGCTGACGGGTCAGCATCAGTTTTGATCGTTGGATAAAGG
TTGGAGGAATGTGGCACCTTCGGGTGTG-TTATAGCCTCTGGTTGTATAC
AACGGTTGGGACTGAGGAACTCAGCACGCCGAAAGGCCGGGTAC-TTGTA
CCACGTACGTGCTTAGGATGCTGGCATAATGGCTTTAATCGACCCGTCTT
GAAACACGGACCAAGGAGTCTAACATGCCTGCGAGTATTTGGGTGGAAAA
CCCGAGTGCGCAATGAAAGTGAAAGTTGAGAACTCTGTAGAGTGCATCGA
CGCCCGGACCAGACG-TTCTCTGACGGATCCGCGGTAGAGCATGTATGTT
GGGACCCGAAAGATGGTGAACTATGCCTGAATAGGGTGAAGCCAGAGGAA
ACTCTGGTGGAGGCTCGTAGCGATNCTGACGTGCAAATCGATCGTCGAAT
TTGGGTATAGGGGCGAAAGA
>Gloiocephala aquatica CIEFAP50
-----------------------TTTGAAC--CTTGTAGTTG--------
---AGCTGAC----TCTTTTCA------CGAGGAGTATGTGCCCGC--TA
C---------ATTGTCTTCTTTG-TCCACCTGTGCACCTTTTGTAGATTC
TGGATAAC----TATCGCTTGACTTC---------GGTCAAGGCGGATTG
CTGGGTTTGAGAGCCCTT-----TGTTGGGTTCTCTCTCGGTGCTTTC-C
AGAGTCTATGTTTT--ATATCTTCTC--AGTATGTTTAGAATGTCATTGT
TTATT--GGACTT----TGTCCTTT--AATAAATCAATACAACTTTCAAC
AACGGATCTCTTGGCTCTCGCATCGATGAAGAACGCAGCGA---------
---AATGCGATAACTAATGTGAATTGCAGAATTCAGTGAATCATCGAGTC
TTTGAACGCACCTTGCGCCCTTTGGCATTCCGAAGGGCATGCCTGTTTGA
GTGTCAGTAAATTCTCAAC--CCCTCTTACTTTTTTTTGGTGATGA-GGT
GGATTGGAT--GTGGAGG--TTGCTGGAT-GTTTA--------ATCGTTC
AGCTCTTCTGAAATATATTAGCAG-----AACCA-TGAC--TTGGA-CT-
TGCTAAGCTGTGATAAT-ATCTTGGCTT-CAGT-AGGTTCT-TGAA-CAT
GTAGAGTTCGGG-----TTTGAAG-GG--TTGCCTTACAA----GCTCCC
TTTGCTTTCTCTTCT--------AGAGATAACTATGCGA---CT-CTAC-
CTAGGT------TTTTCAGCTTCTAACCGTCTCTT--AA-CAAAGACAA-
---------------TTACTTGACTATTTGAC---------------CTC
CCCTAGTAACTGCGAGTGAAGAGGGAAAAGCTCAAATTTAAAATCTGGCA
GCTTCGCTGTCCGAGTTGTAATTTAGAGAAGTGTTACCCGCGTTGGACCG
TGTACAAGTCTCCTGGAACGGAGCGTCATAGAGGGTGAGAATCCCGTCTT
TGACACGGACTACCAAGGCT-TTGTGGTATGCTCTCAAAGAGTCGTGTTG
TTTGGGAATGCAGCACTAAATGGGTGGTAAATTCCATCTAAAGCTAAATA
TTGGCGAGAGACCGATAGCAAACAAGTACCGTGAGGGAAAGATGAAAAGA
ACTTTGGAAAGAGAGTTAAACAGTACGTGAAATTGTTGAAAGGGAAACGC
TTAAAGTCCAGTCGCGTTGGTTGGAAATCAGTCTTGC--TTTTGCTTGAT
GTACTTT-CTAATTGACGGGTCAACATCAATTTTGATCGTTGGATAAAGG
TTGAAGGAATGTGGCATCTTCGGATGTG-TTATAGCCTTTGATTGTATAC
AACGGTTGGGATTGAGGAACTCAGCACGCCGAAAGGCCGGGT-C-TTGTA
CCACGTTCGTGCTTAGGATGTTGGCATAATGGCTTTAATCGACCCGTCTT
GAAACACGGACCAAGGAGTCTAACATGCCTGCGAGTATTTGGGTGGAAAA
CCCGAGTGCGTAATGAAAGTGAAAGTTGAGAACTCTTTAGAGTGCATCGA
CGCCCGGACCAGACG-TTTTCTGACGGCTCCGCGGTAGAGCATGTATGTT
GGGACCCGAAAGATGGTGAACTATGCCTGAATAGGGTGAAGCCAGAGGAA
ACTCTGGTGGAGGCTCGTAGCGATTCTGACGTGCAAATCGATCGTCGAAT
TTGGGTATAGGGGCGAAAGA
>Gloiocephala menieri DAOM170087
GCGGAAGGATCATTATTG--AATTTGAAAT-CATTGCAGTTG--------
---AGCTGAC----TCTTT----------ATCGAGTATGTGCTTGT--TG
C-------ATTGCTTCATATTTC-TCCACCTGTGCACCTTTTGTAGACTC
TGGATAAT----TATCGCTTAGCTCCTTTCACAAGGGTTAAGGCGGATTG
TTGAAATGAA------------TTGTCAAAGGTTCTTTCGATG-CGTT-C
CAGGTCTATGTCTT--ATATTACCTC-GAGTATGTTCAGAATGTCATCGT
TTATT--GGACTC----TGTCCTTT--AACAAACAAATACAACTTTCAAC
AACGGATCTCTTGGCTCTCGCATCGATGAAGAACGCAGCGA---------
---AATGCGATAACTAATGTGAATTGCAGAATTCAGTGAATCATCGAGTC
TTTGAACGCACCTTGCGCCCTTTGGTATTCCGAAGGGCATGCCTGTTTGA
GTGTCAGTAAATTCTCAAC--CCCTCTAACCTTG---TTGTTAAA--GGT
GGATTGGAC-TGTGGAGG--TTGCTGGAT-GTTCA--------A-CGTTC
AGCTCTTCTTAAATATATTAGCAG-----AACCA-TGAC--TTGGG-CTT
GCTTAAGCTGTGATAAT-ATCTTGGCTTCAAGT-AGGTTCA-CGAA-CAT
GTAGGGTTTGGG-----GTTTGAG-GGGTTAGC-TTAACG----GCTCCC
TTTGCATTCTCTTTCACA----AAGAGATAATTATGCCA---CT-CTAC-
TTTGGT------TTTTCAGCTTCTAACAAGTCTGTT-GA-CCCGGACAAA
---------------TTACTTGACTATTTGAC---------------CTC
CCCTAGTAACTGCGAGTGAAGAGGGAAAAGCTCAAATTTAAAATCTGGCA
GCTTTGCTGTCCGAGTTGTAATTTAGAGAAGTGTTACCCGCGTTGGACCG
TGTACAAGTCTCCTGGAACGGAGCGTCATAGAGGGTGAGAATCCCGTCTT
TGACACGGACTACCAATGCT-TTGTGGTATGCTCTCGAAGAGTCGTGTTG
TTTGGGAATGCAGCACTAAATGGGTGGTAAATTCCATCTAAAGCTAAATA
TTGGCGAGAGACCGATAGCAAACAAGTACCGTGAGGGAAAGATGAAAAGA
ACTTTGGAAAGAGAGTTAAACAGTACGTGAAATTGTTGAAAGGGAAACGC
TTAAAGTCCAGTCGCGTTGGTTGGAAATCAGTCTTGC--TTCTGCTTGAT
GTACTTT-CTAATCGACGGGTCAACATCAGTTTTGACCGTTGGATAAAGG
TTGAAGGAATGTGGCATCTTTAGATGTG-TTATAGCCTTCAATTGTATAC
AACGGTTGGGACTGAGGAACTCAGCATGCCGCAAGGCCGGGT-C-TTGTA
CCACGTTCATGCTTAGGATGTTGGCATAATGGCTTTAATCGACCCGTCTT
GAAACACGGACCAAGGAGTCTAACATGCCTGCGAGTATTTGGGTGGAAAA
CCCGAGTGCGCAATGAAAGTGAAAGTTGAGAACTCTTTAGAGTGCATCGA
CGCCCGGACCAGACG-TTTTCTGACGGATCCGCGGTAGAGCATGTATGTT
GGGACCCGAAAGATGGTGAACTATGCCTGAATAGGGTGAAGCCAGAGGAA
ACTCTGGTGGAGGCTCGTAGCGATTCTGACGTGCAAATCGATCGTCGAAT
TTGGGTATAGGGGCG-----
>Hymenopellis radicata TENN62837
GCGGAAGGATCATTATTGAAAACTCTGAAC-GCTTGTGGCTT--CACTTC
TGTTGCTGGC----TCCTT------------GGAGTATGTGCACGT--TT
GAAAGTCGCTCGCCTCTTCTTTG-TCCACCTGTGCACCTTTTGTAGATCT
GGTTGG-AAA--GCTCACTTC--------------TTTCAAAGTGGATTT
TGAAGGGTTT--GCTC--------G-------CGCTCCCTTTGCTCCT-C
CAGGTCTATGCTTC--ATATCATCTC-TTGTATGTTTAGAATGTCTTTGT
TTATM--GGACTT-CACCGTCCTTT--AAAAACTTAATACAACTTTCAAC
AACGGATCTCTTGGCTCTCGCATCGATGAAGAACGCARCGA---------
---AATGCGATAACTAATGTGAATTGCAKAATTCAGTGAATCATCGAGTC
TTTGAACGCACCTTGCGCCCTTTGGTATTCCGAAGGGCATGCCTGTTTGA
GTGTCAGTAAATTCTCAAC--CCTTCTTACTTTT---TCGGTAAGGCTTG
GGGTTGGAT--GTGGAGGC-TTGCCGGAT-GTTAA------CCA-CGTTC
GGCTCCTCTGAAATGCATTAGCAG--TACGACCA-TTAC--TTGGG-CTA
CGCTACGCTGTGATAAT-ATCTAAGCT---AGCTTGGTTCAGAGTG-TTG
GCAGAGCTCGGG--TTTTTTGAAG-GGTTTTGC-TTCGCG----GCCCCC
TTTGTGTTCTCTCTTCTCG-GAGAGAGATACCTATGCGA---CT-CTAT-
GGAAGG--TTTTGTTACCGCTTCTAACCGTCTTCTT-AA-CTGAGACAAC
-------------C-TTAACTGATTATTTGAC---------------CTC
CCCTAGTAACTGCGAGTGAAGAGGGAAAAGCTCAAATTTAAAATCTGGCA
GCTTCGCTGTCCGAGTTGTAATTTAGAGAAGTGTTACCCTTGCTGGACCG
TGTACAAGTTTCCTGGAACGGAACGTCATAGAGGGTGAGAATCCCGTCTT
TGACACGGACTCCCAGTATT-TTGTGGTACGCTCTCGAAGAGTCGTGTTG
TTTGGGAATGCAGCACTAAATGGGTGGTAAATTCCATCTAAAGCTAAATA
TTGGCGAGAGACCGATAGCAAACAAGTACCGTGAGGGAAAGATGAAAAGA
ACTTTGGAAAGAGAGTTAAACAGTACGTGAAATTGTTGAAAGGGAAACGC
TTGAAGTCTAGTCGCGTCGGTTGGAAATCAGTCTTGC--TTCTGCTTGAT
GTACTTT-CTGATCGACGGGTCAGCATCAGTTTTGACCGTTGGATAAAGG
TTGGGGGAATGTGGCATCCTCGGATGTG-TTATAGCCTCTGATTGTATAC
AACGGTTGGGACTGAGGAACTCAGCACGCCGCAAGGCCGGGTAC-TTGTA
CCACGTTCGTGCTTAGGATGCTGGCATAATAGCTTTAATCGACCCGTCTT
GAAACACGGACCAAGGAGTCTAACATGCCTGCGAGTGTTTGGGTGGAAAA
CCCGAGCGCGCAATGAAAGTGAAAGTTGAGAACTCATCAGAGTGCATCGA
CGCCCGGACCAGACG-TTTTCTGACGGATCCGCGGTAGAGCATGTATGTT
GGGACCCGAAAGATGGTGAACTATGCCTGAATAGGGTGAAGCCAGAGGAA
ACTCTGGTGGAGGCTCGTAGCGATTCTGACGTGCAAATCGATCGTCGAAT
TTGGGTATAGGGGCGAAAGA
>Hymenopellis radicata TENN60093
GCGGAAGGATCATTATTGAAAACTCTGAAC-GCTTGTGGCTT--CACTTC
TGTTGCTGGC----TCCTTCCT-----AAGAGGAGTATGTGCACGT--TT
G-AAGTCGCTCGCCTCTTCTTTG-TCCACCTGTGCACCTTTTGTAGATCT
GGTTGG-AAA--GCTCACTTTT-------------TNTAAAAGTGGATTT
TGAAGGGTTT--GCTT--------G-------CGCTCCCTTTGCTCCT-C
CAGGTCTATGCTTC--ATATCATCTC-TTGTATGTTTAGAATGTCTTTGT
TTATC--GGACTT-CACCGTCCTTT--AAAAACTTAATACAACTTTCAAC
AACGGATCTCTTGGCTCTCGCATCGATGAAGAACGCAGCGA---------
---AATGCGATAACTAATGTGAATTGCAGAATTCAGTGAATCATCGAGTC
TTTGAACGCACCTTGCGCCCTTTGGTATTCCGAAGGGCATGCCTGTTTGA
GNGTCAGTAAATTCTCAAC--CCTTCTTACTTTT---TCGGTAAGGCTTG
GGGTTGGAT--GTGGAGGC-TTGCCGGAT-GTTAA------CCA-CGTTC
GGCTCCTCTGAAATGCATTAGCAG--TACGACCA-TTAC--TTGGG-CTA
CGCTAAGCTGTGATAAT-ATCTAAGCT---AGCTTGGTTCAGAGTG-TTG
GCAGAGCTCGGG--TTTTTTGAAG-GGTTTTGC-TTCGCG----GCTCCC
TTTGTGTTCTCTCTTCTCG-GAGAGAGATACCTATGCGA---CTGCTGT-
GGAAGG--TTTTGTTACCGCTTCGAACCGTCTTAGT-AATCTGAGACAAC
-------------C-TTAACTGACNATT-GAC---------------C??
??????????????????????????????????????????????????
??????????????????????????????????????????????????
??????????????????????????????????????????????????
??????????????????????????????????????????????????
??????????????????????????????????????????????????
??????????????????????????????????????????????????
??????????????????????????????????????????????????
??????????????????????????????????????????????????
??????????????????????????????????????????????????
??????????????????????????????????????????????????
??????????????????????????????????????????????????
??????????????????????????????????????????????????
??????????????????????????????????????????????????
??????????????????????????????????????????????????
??????????????????????????????????????????????????
??????????????????????????????????????????????????
??????????????????????????????????????????????????
????????????????????
>Hymenopellis furfuracea TENN59876
GCGGAAGGATCATTATTGAAAACTCTGAAC-GCTTGTGGCTT--CACTTC
TGTTGCTGAC----TCCTC-------------GAGTATGTGCACGT--TT
G-AAGTCGCTCGCCTCTTCTTTG-TCCACCTGTGCACCTTTTGTAGATCT
GGTTGG-GAAAAGCTCACTTCAA-CCCTT--CTGGGGGTTAAGTGGATTT
TGAAGGGTTT--GCTT--------G-------CGCTCCCTTTGCTCCT-C
CAGGTCTATGCTTC--ATATCATCTC-TTGTATGTTTAGAATGTCTTG-T
TTATG--GGACTT-CACCGTCCTTT--AAAAACTTAATACAACTTTCAAC
AACGGATCTCTTGGCTCTCGCATCGATGAAGAACGCAGCGA---------
---AATGCGATAACTAATGTGAATTGCAGAATTCAGTGAATCATCGAGTC
TTTGAACGCACCTTGCGCCCTTTGGTATTCCGAAGGGCATGCCTGTTTGA
GTGTCAGTAAACTCTCAAC--CCTTCTTACTTTTTA-TGGGTAAGGATTG
GCGTTGGAT--GTGGAGGCTTTGCCGGACGGTTCA--------A-CGTTC
GGCTCCTCTGAAATGCATTAGCAG--TACGACCA-TTAC--TTGGG-CTA
CGCTAAGCTGTGATAAT-ATCTAAGCT---AGCTTGGTTCAGAGTG-TTG
GCAGAGCTCGGG--TTTTTCGAAG-GGTTTTGC-TTCACG----GCTCCC
TTTGTGTTCTCTCTT-------GAGAGATACCTATGCGA---CT-CTGT-
GAAAGG--TTTTGTTACGGCTTCTAACCGTCTTCTT-AA-CTGAGACAAC
-------------C-TTAACTGATTATTTGAC---------------CTC
CCCTAGTAACTGCGAGTGAAGAGGGAAAAGCTCAAATTTAAAATCTGGCA
GCTTCGCTGTCCGAGTTGTAATTTAGAGAAGTGTTACCCTTGCTGGACCG
TGTACAAGTTTCCTGGAACGGAACGTCATAGAGGGTGAGAATCCCGTCTT
TGACACGGACTCCCAGCATT-TTGTGGTACGCTCTCGAAGAGTCGTGTTG
TTTGGGAATGCAGCACTAAATGGGTGGTAAATTCCATCTAAAGCTAAATA
TTGGCGAGAGACCGATAGCAAACAAGTACCGTGAGGGAAAGATGAAAAGA
ACTTTGGAAAGAGAGTTAAACAGTACGTGAAATTGTTGAAAGGGAAACGC
TTGAAGTCTAGTCGCGTCGGTTGGAAATCAGTCTTGC--TTCTGCTTGAT
GTACTTT-CTGATCGACGGGTCAGCATCAGTTTTGACCGTTGGATAAAGG
TTGGGGGAATGTGGCATCCTCGGATGTG-TTATAGCCTCTGATTGTATAC
AACGGTTGGGACTGAGGAACTCAGCACGCCGCAAGGCCGGGTAC-TTGTA
CCACGTTCGTGCTTAGGATGCTGGCATAATAGCTTTAATCGACCCGTCTT
GAAACACGGACCAAGGAGTCTAACATGCCTGCGAGTGTTTGGGTGGAAAA
CCCGAGCGCGCAATGAAAGTGAAAGTTGAGAACTCATCAGAGTGCATCGA
CGCCCGGACCAGACG-TTTTCTGACGGATCCGCGGTAGAGCATGTATGTT
GGGACCCGAAAGATGGTGAACTATGCCTGAATAGGGTGAAGCCAGAGGAA
ACTCTGGTGGAGGCTCGTAGCGATTCTGACGTGCAAATCGATCGTCGAAT
TTGGGTATAGGGGCGAAAGA
>Hymenopellis furfuracea AFTOL-ID 538
---------------TTGAAAACTCTGAAC-GCTTGTGGCTT--CACTTC
TGTTGCTGAC----TCCTC-------------GAGTATGTGCACGT--TT
G-AAGTCGCTCGCCTCTTCTTTG-TCCACCTGTGCACCTTTTGTAGATCT
GGTTGG-GAAAAGCTCACTTCAA-CCCTT--CTGGGGGTTAAGTGGATTT
TGAAGGGTTT--GCTT--------G-------CGCTCCCTTTGCTCCT-C
CAGGTCTATGCTTC--ATATCATCTC-TTGTATGTTTAGAATGTCTTG-T
TTATG--GGACTT-CACCGTCCTTT--AAAAACTTAATACAACTTTCAAC
AACGGATCTCTTGGCTCTCGCATCGATGAAGAACGCAGCGA---------
---AATGCGATAACTAATGTGAATTGCAGAATTCAGTGAATCATCGAGTC
TTTGAACGCACCTTGCGCCCTTTGGTATTCCGAAGGGCATGCCTGTTTGA
GTGTCAGTAAACTCTCAAC--CCTTCTTACTTTTTA-TGGGTAAGGATTG
GCGTTGGAT--GTGGAGGCTTTGCCGGACGGTTCA--------A-CGTTC
GGCTCCTCTGAAATGCATTAGCAG--TACGACCA-TTAC--TTGGG-CTA
CGCTAAGCTGTGATAAT-ATCTAAGCT---AGCTTGGTTCAGAGTG-TTG
GCAGAGCTCGGG--TTTTTTGAAG-GGTTTTGC-TTCACG----GCTCCC
TTTGTGTTCTCTCTT-------GAGAGATACCTATGCGA---CT-CTGT-
GAAAGG--TTTTGTTACGGCTTCTAACCGTCTTCTT-AA-CTGAGACAAC
-------------C-TTAACTGATTAT---------------------TC
CCCTAGTAACTGCGAGTGAAGAGGGAAAAGCTCAAATTTAAAATCTGGCA
GCTTCGCTGTCCGAGTTGTAATTTAGAGAAGTGTTACCCTTGCTGGACCG
TGTACAAGTTTCCTGGAACGGAACGTCATAGAGGGTGAGAATCCCGTCTT
TGACACGGACTCCCAGCATT-TTGTGGTACGCTCTCGAAGAGTCGTGTTG
TTTGGGAATGCAGCACTAAATGGGTGGTAAATTCCATCTAAAGCTAAATA
TTGGCGAGAGACCGATAGCAAACAAGTACCGTGAGGGAAAGATGAAAAGA
ACTTTGGAAAGAGAGTTAAACAGTACGTGAAATTGTTGAAAGGGAAACGC
TTGAAGTCTAGTCGCGTCGGTTGGAAATCAGTCTTGC--TTCTGCTTGAT
GTACTTT-CTGATCGACGGGTCAGCATCAGTTTTGACCGTTGGATAAAGG
TTGGGGGAATGTGGCATCCTCGGATGTG-TTATAGCCTCTGATTGTATAC
AACGGTTGGGACTGAGGAACTCAGCACGCCGCAAGGCCGGGTAC-TTGTA
CCACGTTCGTGCTTAGGATGCTGGCATAATAGCTTTAATCGACCCGTCTT
GAAACACGGACCAAGGAGTCTAACATGCCTGCGAGTGTTTGGGTGGAAAA
CCCGAGCGCGCAATGAAAGTGAAAGTTGAGAACTCATCAGAGTGCATCGA
CGCCCGGACCAGACG-TTTTCTGACGGATCCGCGGTAGAGCATGTATGTT
GGGACCCGAAAGATGGTGAACTATGCCTGAATAGGGTGAAGCCAGAGGAA
ACTCTGGTGGAGGCTCGTAGCGATTCTGACGTGCAAATCGATCGTCGAAT
TTGGGTATAGGGGCGAAAGA
>Hymenopellis raphanipes HKAS 95782
----------CATTATTGAAAACACTGAAC-GCTTGCGGCTT--CACTTC
TGTTGCTGAC----TTTCCTTA------GGGGAAGTATGTGCACGT--TT
G-AACTCGCTCGCCTCTTCTTTG-TCCACCTGTGCACCTTTTGTAGATCT
GGTTGG-GAA--GCTCACTT-------------------GAAGTGGATTT
TGAAGGGTTT--GCTT--------G-------CGCTCCCTTTGTCCGG-C
CAGGTCTATGCTTC--ACATCATCTCTTTGTATGTTTAGAATGTCTTG-T
TTATT--GGACTT-GACCGTCCTTTAAAAAAACTTAATACAACTTTCAAC
AACGGATCTCTTGGCTCTCGCATCGATGAAGAACGCAGCGA---------
---AATGCGATAACTAATGTGAATTGCAGAATTCAGTGAATCATCGAGTC
TTTGAACGCACCTTGCGCCCTTTGGTATTCCGAAGGGCATGCCTGTTTGA
GTGTCAGTAAATTCTCAAC--CCTTCTTACTTTG---TTGTTAAGG-ATG
GGATTGGAT-GGTGGAGGC-TTGCTGGAT-GTTCA--------A-CGTTC
AGCTCCTCTGAAATGCATTAGCGG--TACAACCATTTAC--TTGAGCTTA
CGCTAAGCTGTGATAAT-ATCTAAGCT---AGC-TGGTTCAGAGTG-TTG
GCAGAGTTCGGG---TTTTTGAAG-GGTTTTGC-TTCGCG----GCTCCC
TTTGTGTTCTCTCTCTTAG-GGGAGGGATACCTATGCGA---CT-CTGTG
AAAAAG--TGTTGTTGCGGCTTCCAACCGTCTCTTGAAA-CTGGGACAAA
---------CGTTT-TAAACTGATTATT-GAC---------------CTC
CCCTAGTAACTGCGAGTGAAGAGGGAAAAGCTCAAATTTAAAATCTGGCA
GCTTTGCTGTCCGAGTTGTAATTTAGAGAAGTGTTACCCTTGCTGGACCG
TGTACAAGTTTCCTGGAACGGAACGTCATAGAGGGTGAGAATCCCGTCTT
TGACACGGACTCCCAGCATG-CTGTGGTACGCTCTCGAAGAGTCGTGTTG
TTTGGGAATGCAGCACTAAATGGGTGGTAAATTCCATCTAAAGCTAAATA
TTGGCGAGAGACCGATAGCAAACAAGTACCGTGAGGGAAAGATGAAAAGA
ACTTTGGAAAGAGAGTTAAACAGTACGTGAAATTGTTGAAAGGGAAACGC
TTGAAGTCTAGTCGCGTCGGTTGGAAATCAGTCTTGC--TTCTGCTTGAT
GTACTTT-CTAATCGACGGGTCAGCATCAGTTTTGACCGTTGGATAAAGG
TTGGGGGAATGTGGCATCCTCGGATGTG-TTATAGCCTCTGATTGCATAC
AACGGTTGGGACTGAGGAGCTCAGCACGCCGCAAGGCCGGGTAC-TCGTA
CCACGTTCGTGCTTAGGATGCTGGCATAATAGCTTTAATCGACCCGTCTT
GAAACACGGACCAAGGAGTCTAACATGCCTGCGAGTGTTTGGGTGGAAAA
CCCGAGCGCGCAATGAAAGTGAAAGTTGAGAACTCATCAGAGTGCATCGA
CGCCCGGACCAGACG-TTTTCTGACGGCTCCGCGGTAGAGCATGTATGTT
GGGACCCGAAAGATGGTGAACTATGCCTGAATAGGGTGAAGCCAGAGGAA
ACTCTGGTGGAGGCTCGTAGCGATTCTGACGTGCAAATCGATCGTCGAAT
TTGGGTATAGGGGCGAAAGA
>Hymenopellis raphanipes HKAS 95783
----------CATTATTG-AAACACTGAAC-GCTTGCGGCTT--CACTTC
TGTTGCTGAC----TTTCCTTA------GGGGAAGTATGTGCACGT--TT
G-AACTCGCTCGCCTCTTCTTTG-TCCACCTGTGCACCTTTTGTAGATCT
GGTTGG-GAA--GCTCACTT-------------------GAAGTGGATTT
TGAAGGGTTT--GCTT--------G-------CGCTCCCTTTGTCCGG-C
CAGGTCTATGCTTC--ACATCATCTCTTTGTATGTTTAGAATGTCTTG-T
TTATT--GGACTT-GACCGTCCTTTAAAAAAACTTAATACAACTTTCAAC
AACGGATCTCTTGGCTCTCGCATCGATGAAGAACGCAGCGA---------
---AATGCGATAACTAATGTGAATTGCAGAATTCAGTGAATCATCGAGTC
TTTGAACGCACCTTGCGCCCTTTGGTATTCCGAAGGGCATGCCTGTTTGA
GTGTCAGTAAATTCTCAAC--CCTTCTTACTTTG---TTGTTAAGG-ATG
GGATTGGAT-GGTGGAGGC-TTGCTGGAT-GTTCA--------A-CGTTC
AGCTCCTCTGAAATGCATTAGCGG--TACAACCATTTAC--TTGAGCTTA
CGCTAAGCTGTGATAAT-ATCTAAGCT---AGC-TGGTTCAGAGTG-TTG
GCAGAGTTCGGG---TTTTTGAAG-GGTTTTGC-TTCGCG----GCTCCC
TTTGTGTTCTCTCTCTTAG-GGGAGGGATACCTATGCGA---CT-CTGTG
AAAAAG--TGTTGTTGCGGCTTCCAACCGTCTCTTGAAA-CTGGGACAAA
---------CGTTT-TAAACTGATTATTTGAC---------------CTC
CCCTAGTAACTGCGAGTGAAGAGGGAAAAGCTCAAATTTAAAATCTGGCA
GCTTTGCTGTCCGAGTTGTAATTTAGAGAAGTGTTACCCTTGCTGGACCG
TGTACAAGTTTCCTGGAACGGAACGTCATAGAGGGTGAGAATCCCGTCTT
TGACACGGACTCCCAGCATG-CTGTGGTACGCTCTCGAAGAGTCGTGTTG
TTTGGGAATGCAGCACTAAATGGGTGGTAAATTCCATCTAAAGCTAAATA
TTGGCGAGAGACCGATAGCAAACAAGTACCGTGAGGGAAAGATGAAAAGA
ACTTTGGAAAGAGAGTTAAACAGTACGTGAAATTGTTGAAAGGGAAACGC
TTGAAGTCTAGTCGCGTCGGTTGGAAATCAGTCTTGC--TTCTGCTTGAT
GTACTTT-CTAATCGACGGGTCAGCATCAGTTTTGACCGTTGGATAAAGG
TTGGGGGAATGTGGCATCCTCGGATGTG-TTATAGCCTCTGATTGCATAC
AACGGTTGGGACTGAGGAACTCAGCACGCCGCAAGGCCGGGTAC-TCGTA
CCACGTTCGTGCTTAGGATGCTGGCATAATAGCTTTAATCGACCCGTCTT
GAAACACGGACCAAGGAGTCTAACATGCCTGCGAGTGTTTGGGTGGAAAA
CCCGAGCGCGCAATGAAAGTGAAAGTTGAGAACTCATCAGAGTGCATCGA
CGCCCGGACCAGACG-TTTTCTGACGGCTCCGCGGTAGAGCATGTATGTT
GGGACCCGAAAGATGGTGAACTATGCCTGAATAGGGTGAAGCCAGAGGAA
ACTCTGGTGGAGGCTCGTAGCGATTCTGACGTGCAAATCGATCGTCGAAT
TTGGGTATAGGGGCGAAAGA
>Hymenopellis sinapicolor TENN56566 
??????????????????????????????????????????????????
??????????????????????????????????????????????????
??????????????????????????????????????????????????
??????????????????????????????????????????????????
??????????????????????????????????????????????????
??????????????????????????????????????????????????
??????????????????????????????????????????????????
??????????????????????????????????????????????????
??????????????????????????????????????????????????
??????????????????????????????????????????????????
??????????????????????????????????????????????????
??????????????????????????????????????????????????
??????????????????????????????????????????????????
??????????????????????????????????????????????????
??????????????????????????????????????????????????
??????????????????????????????????????????????????
??????????????????????????????????????????????????
????????????????????????????????????????????????TC
CCCTAGTAACTGCGAGTGAAGAGGGAAAAGCTCAAATTTAAAATCTGGCA
GCTTCGCTGTCCGAGTTGTAATTTAGAGAAGYGTTGCCCATGCTGGACCG
TGTACAAGTTTCCTGGAATGGAACGTCATAGAGGGTGAGAATCCCGTCTT
TGACACGGACTSCCAGTATGTTTGTGGTGCGCTCTCGAAGAGTCGTGTTG
TTTGGGAATGCAGCACTAAATGGGTGGTAAATTCCATCTAAAGCTAAATA
TTGGCGAGAGACCGATAGCAAACAAGTACCGTGAGGGAAAGATGAAAAGA
ACTTTGGAAAGAGAGTTAAACAGTACGTGAAATTGTTGAAAGGGAAACGC
TTGAAGTCTAGTCGCGTCGGTTGGAAATCAGTCTCGC--TTCTGCTTGAT
GTACTTT-CCGATCGACGGGTCAGCATCAGTTTTGACCGTTGGATAAAGG
TTGGAGGAATGTGGCATCCTCGGATGTG-TTATAGCCTCTGATTGYATAC
AACGGTCGGGACTGAGGAACTCAGCACGCCGCAAGGCCGGGTAC-TTGTA
CCACGTTCGTGCTTAGGATGCTGGCATAATAGCTTTAATCGACCCGTCTT
GAAACACGGACCAAGGAGTCTAACATGCCTGCGAGTGTTTGGGTGGAAAA
CCCGAGCGCGCAATGAAAGTGAAAGTTGAGAACTCATCAGAGTGCATCGA
CGCCCGGACCAGACG-TTTTCTGACGGATCCGCGGTAGAGCATGTATGTT
GGGACCCGAAAGATGGTGAACTATGCCTGAATAGGGTGAAGCCAGAGGAA
ACTCTGGTGGAGGCTCGTAGCGATTCTGACGTGCAAATCGATCGTCGAAT
TTGGGTATAGGGGCGAAAGA
>Hymenopellis sinapicolor TENN56566 
??????????????????????????????????????????????????
??????????????????????????????????????????????????
??????????????????????????????????????????????????
??????????????????????????????????????????????????
??????????????????????????????????????????????????
??????????????????????????????????????????????????
??????????????????????????????????????????????????
??????????????????????????????????????????????????
??????????????????????????????????????????????????
??????????????????????????????????????????????????
??????????????????????????????????????????????????
??????????????????????????????????????????????????
??????????????????????????????????????????????????
??????????????????????????????????????????????????
??????????????????????????????????????????????????
??????????????????????????????????????????????????
??????????????????????????????????????????????????
????????????????????????????????????????????????TC
CCCTAGTAACTGCGAGTGAAGAGGGAAAAGCTCAAATTTAAAATCTGGCA
GCTTCGCTGTCCGAGTTGTAATTTAGAGAAGYGTTGCCCATGCTGGACCG
TGTACAAGTTTCCTGGAATGGAACGTCATAGAGGGTGAGAATCCCGTCTT
TGACACGGACTSCCAGTATGTTTGTGGTGCGCTCTCGAAGAGTCGTGTTG
TTTGGGAATGCAGCACTAAATGGGTGGTAAATTCCATCTAAAGCTAAATA
TTGGCGAGAGACCGATAGCAAACAAGTACCGTGAGGGAAAGATGAAAAGA
ACTTTGGAAAGAGAGTTAAACAGTACGTGAAATTGTTGAAAGGGAAACGC
TTGAAGTCTAGTCGCGTCGGTTGGAAATCAGTCTCGC--TTCTGCTTGAT
GTACTTT-CCGATCGACGGGTCAGCATCAGTTTTGACCGTTGGATAAAGG
TTGGAGGAATGTGGCATCCTCGGATGTG-TTATAGCCTCTGATTGYATAC
AACGGTCGGGACTGAGGAACTCAGCACGCCGCAAGGCCGGGTAC-TTGTA
CCACGTTCGTGCTTAGGATGCTGGCATAATAGCTTTAATCGACCCGTCTT
GAAACACGGACCAAGGAGTCTAACATGCCTGCGAGTGTTTGGGTGGAAAA
CCCGAGCGCGCAATGAAAGTGAAAGTTGAGAACTCATCAGAGTGCATCGA
CGCCCGGACCAGACG-TTTTCTGACGGATCCGCGGTAGAGCATGTATGTT
GGGACCCGAAAGATGGTGAACTATGCCTGAATAGGGTGAAGCCAGAGGAA
ACTCTGGTGGAGGCTCGTAGCGATTCTGACGTGCAAATCGATCGTCGAAT
TTGGGTATAGGGGCGAAAGA
>Hymenopellis gigaspora TENN50050
GCGGAAGGATCATTATTG-AAACTCTGAAC-GCTTGCGGCTT--CACTTC
TGTTGCTGAC----TTCCTTCG--------GGGAGTATGTGCACGT--TG
A-AAGTCGCTTGCCTCTTCTTTG-TCCACCTGTGCACCTTTTGTAGATCT
GGCTGG-ATT--GCTCACTTCGC-CC-----TTCTGTGGCAAGTGGATTT
TGAAGGGTTT--GCTT--------G-------CGCTCCCTTTG-TCCT-C
CAGGTCTATGCTTC--ACATCATCTC-TTGTATGTTTAGAATGTCTTG-T
TTATG--GGACTT-GACCGTCCTTT--AAAAACTTAATACAACTTTCAAC
AACGGATCTCTTGGCTCTCGCATCGATGAAGAACGCAGCGA---------
---AATGCGATAACTAATGTGAATTGCAGAATTCAGTGAATCATCGAGTC
TTTGAACGCACCTTGCGCCCTTTGGTATTCCGAAGGGCATGCCTGTTTGA
GTGTYAGTAAATTCTCAAC--CCCTCTTGCTTTT---TTG-TAAGG-GTG
GGATTGGAT--GTGGAGGT-TTGCCGGAC--TTCA--------ATGGTTC
AGCTCCTCTAAAATGCATTAGCGA--TACAACCATTTAC--TTGGG-CTA
CGCTAAGCTGTGATAAT-ATCTAAGCT---AGC-TCGTTCAGAGTG-TTG
GCRGAGCTCGGG---TTTTTGAAG-GGTTTTGC-TTCACG----GCTCCC
TTTGTGTTCTCCCTA-------RGGAGATACCTATGCGA---CT-CTGT-
GAACGG--YTTCGTTACAGCTTCTAACTGTCTTCTT-GA-CTGAGACAAC
------------TCTTAAWCTGATTATTTGAC---------------C??
??????????????????????????????????????????????????
??????????????????????????????????????????????????
??????????????????????????????????????????????????
??????????????????????????????????????????????????
??????????????????????????????????????????????????
??????????????????????????????????????????????????
??????????????????????????????????????????????????
??????????????????????????????????????????????????
??????????????????????????????????????????????????
??????????????????????????????????????????????????
??????????????????????????????????????????????????
??????????????????????????????????????????????????
??????????????????????????????????????????????????
??????????????????????????????????????????????????
??????????????????????????????????????????????????
??????????????????????????????????????????????????
??????????????????????????????????????????????????
????????????????????
>Hymenopellis gigaspora TENN50056 
GCGGAAGGATCATTATTG-AAACTCTGAAC-GCTTGCGGCTT--CACTTC
TGTTGCTGAC----TTCCTTCG--------GGGAGTATGTGCACGT--TG
A-AAGTCGCTTGCCTCTTCTTTG-TCCACCTGTGCACCTTTTGTAGATCT
GGCTGG-ATT--GCTCACTTCGC-CC-----TTCTGTGGCAAGTGGATTT
TGAAGGGTTT--GCTT--------G-------CGCTCCCTTTG-TCCT-C
CAGGTCTATGCTTC--ACATCATCTC-TTGTATGTTTAGAATGTCTTG-T
TTATG--GGACTT-GACCGTCCTTT--AAAAACTTAATACAACTTTCAAC
AACGGATCTCTTGGCTCTCGCATCGATGAAGAACGCAGCGA---------
---AATGCGATAACTAATGTGAATTGCAGAATTCAGTGAATCATCGAGTC
TTTGAACGCACCTTGCGCCCTTTGGTATTCCGAAGGGCATGCCTGTTTGA
GTGTCAGTAAATTCTCAAC--CCCTCTTGCTTTT---TTG-TAAGG-GTG
GGATTGGAT--GTGGAGGT-TTGCCGGAC--TTCA--------ATGGTTC
AGCTCCTCTAAAATGCATTAGCGG--TACAACCATTTAC--TTGGG-CTA
CGCTAAGCTGTGATAAT-ATCTAAGCT---AGC-TGGTTCAGAGTG-TTG
GCAGAGCTCGGG---TTTTTGAAG-GGTTATGC-TTCACG----GCTCCC
TTTGTGTTCTCCCTA-------GGGAGATACCTATGCGA---CT-CTGT-
CAACGG--TTTCGWTACAGCTTCTAACTGTCTTCTT-GA-CTGAGACAAC
------------TC-TAAACTGATTATTTGAC---------------C??
??????????????????????????????????????????????????
??????????????????????????????????????????????????
??????????????????????????????????????????????????
??????????????????????????????????????????????????
??????????????????????????????????????????????????
??????????????????????????????????????????????????
??????????????????????????????????????????????????
??????????????????????????????????????????????????
??????????????????????????????????????????????????
??????????????????????????????????????????????????
??????????????????????????????????????????????????
??????????????????????????????????????????????????
??????????????????????????????????????????????????
??????????????????????????????????????????????????
??????????????????????????????????????????????????
??????????????????????????????????????????????????
??????????????????????????????????????????????????
????????????????????
>Hymenopellis incognita TENN58768
GCGGAAGGATCATTATTG-AAACTCTGAAC-GCTTGCGGCTT--CACATC
TGCTGCTGAC----GCCT------------AGGCGTATGTGCACGG--TT
G-AAGTYGCTTGCCTCTTCTTTGTTCCACCTGTGCACCTTTTGTAGATCT
GGTTAG-GAA--GCTCACTT----------------AACTAAGTGG--TT
TGAAGGGTTT--GCTC--------G-------CGCTCCCTTTG-TCCT-C
CAGGTCTATGCTTC--ATATCATCTC-TTGTATGTTTAGAATGTCTTGTT
TTATG--GGACTT-CACCGTCCTTT-AAAAAACTTAATACAACTTTCAAC
AACGGATCTCTTGGCTCTCGCATCGATGAAGAACGCAGCGA---------
---AATGCGATAACTAATGTGAATTGCAGAATTCAGTGAATCATCGAGTC
TTTGAACGCACCTTGCGCCCTTTGGTATTCCGAAGGGCATGCCTGTTTGA
GTGTCAGTAAATTCTCAAC--CCTTCTTAGCTTTT--TTGTTAAGG-ATG
GGGTTGGAT-GGTGGAGGC-TTGCCGGAT--GTCA--------A-CGTTC
GGCTCCTCTGAAATGCATTAGCAG--TACGACCA-TTAC--TTGGG-CTA
CGCTAAGCTGTGATAAT-ATCTAAGCT---AGC-TGGTTCAGAGTG-TTG
GCAGAGCTCGGG--TTTTTCTGAA-GG--GTGC-TTCGCG----GCTCCC
TTTGTGTTCTCTCTCTTT--TTGAGAGATACCTATGCGA---CT-CTGT-
GAAAGG--TTTTGTTAYTGCTTCTAATCGTCTTCT---------GACAAC
-------------C-TTAACTGATTATTTGAC---------------CTC
CCCTAGTAACTGCGAGTGAAGAGGGAAAAGCTCAAATTTAAAATCTGGCA
GCTTCGCTGTCCGAGTTGTAATTTAGAGAAGTGTTGCCCTTGCTGGACCG
TGTACAAGTTTCCTGGAACGGAACGTCATAGAGGGTGAGAATCCCGTCTT
TGACACGGACTCCCAGCATG-TTGTGGTGCGCTCTCGAAGAGTCGTGTTG
TTTGGGAATGCAGCACTAAATGGGTGGTAAATTCCATCTAAAGCTAAATA
TTGGCGAGAGACCGATAGCAAACAAGTACCGTGAGGGAAAGATGAAAAGA
ACTTTGGAAAGAGAGTTAAACAGTACGTGAAATTGTTGAAAGGGAAACGC
TTGAAGTCTAGTCGCGTCGGTTGGGAATCAGTCTTGC--TTCTGCTTGAT
GCACTTT-CTAATCGACGGGTCAGCATCAGTTTTGACCGTTGGATAAAGG
TTGGAGGAAGGTGGCATCCTCGGATGTG-TTATAGCCTCTGATTGTATAC
AACGGTTGGGACTGAGGAACTCAGCACGCCGCAAGGCCGGGTAC-TTGTA
CCACGTTCGTGCTTAGGATGCTGGCATAATAGCTTTAATCGACCCGTCTT
GAAACACGGACCAAGGAGTCTAACATGCCTGCGAGTGTTTGGGTGGAAAA
CCCGAGCGCGCAATGAAAGTGAAAGTTGAGAACTCATCAGAGTGCATCGA
CGCCCGGACCAGACG-TTTTCTGACGGATCCGCGGTAGAGCATGTATGTT
GGGACCCGAAAGATGGTGAACTATGCCTGAATAGGGTGAAGCCAGAGGAA
ACTCTGGTGGAGGCTCGTAGCGATTCTGACGTGCAAATCGATCGTCGAAT
TTGGGTATAGGGGCGAAAGA
>Hymenopellis limonispora TENN59438
GCGGAAGGATCATTATTGAAAACTCTGAAC-GCTTGCGGCTT--CACTTC
TGCTGCTGAC----GCCT------------AGGCGTATGTGCACGT--TT
G-AAGTCGCTTGCCTCTTCTTTGTTCCACCTGTGCACCTTTTGTAGATCT
GGTTAG-GAA--GCTCACTT-----------------ACTAAGTGG--TT
TGAAGGGTTT--GCTT--------GA------CGCTCCCTTTG-TCCT-C
CAGGTCTATGCTTC--ATATCATCTC-TTGTATGTCTAGAATGTCTTGTT
TTATG--GGACTT-CACCGTCCTTT-AAAAAACTTAATACAACTTTCAAC
AACGGATCTCTTGGCTCTCGCATCGATGAAGAACGCAGCGA---------
---AATGCGATAACTAATGTGAATTGCAGAATTCAGTGAATCATCGAGTC
TTTGAACGCACCTTGCGCCCTTTGGTATTCCGAAGGGCATGCCTGTTTGA
GTGTCAGTAAATTCTCAAC--CCTTCTTAGCTTT---TCGTTAAGG-ATG
GGATTGGAT--GTGGAGGC-TTGCCGGAC--GTCA--------A-CGTTC
AGCTCCTCTGAAATGCATTAGCAG--TACGACCA-TTAC--TTGGG-CTA
CGCTAAGCTGTGATAAT-ATCTAAGCT---AGCTTGGTTCAGAGTG-TTG
GCAGAGCTCGGG--TTTTTTGAAG-GG---TGC-TTCGCG----GCTCCC
TTTGTGTTCTCTCTTCTT----GAGAGATACCTATGCGA---CT-CTGT-
GAAAGG--TTTTGTTACCGCTTCTAACCGTGTTCT---------GACAAC
-------------C-TTAACTGATTATTTGAC---------------CTC
CCCTAGTAACTGCGAGTGAAGAGGGAAAAGCTCAAATTTAAAATCTGGCA
GCTTCGCTGTCCGAGTTGTAATTTAGAGAAGTGTTRCCCTTGCTGGACCG
TGTACAAGTTTCCTGGAACGGAACGTCATAGAGGGTGAGAATCCCGTCTT
TGACACGGACTCCCAGTATT-TTGTGGTACGCTCTCGAAGAGTCGTGTTG
TTTGGGAATGCAGCACTAAATGGGTGGTAAATTCCATCTAAAGCTAAATA
TTGGCGAGAGACCGATAGCAAACAAGTACCGTGAGGGAAAGATGAAAAGA
ACTTTGGAAAGAGAGTTAAACAGTACGTGAAATTGTTGAAAGGGAAACGC
TTGAAGTCTAGTCGCGTCGGTTGGGAATCAGTCTTGC--TTCTGCTTGAC
GTACTTT-CTAATCGACGGGTCAGCATCAGTTTTGACCGTTGGAYAAAGG
TTGGAGGAAGGTGGCATCCTCGGATGTG-TTATAGCCTCTGATTGTATAC
AAYGGTTGGGACTGAGGAACTCAGCACGCCGCAAGGCCGGGTAC-TTGTA
CCACGTTCGTGCTTAGGATGCTGGCATAATAGCTTTAATCGACCCGTCTT
GAAACACGGACCAAGGAGTCTAACATGCCTGCGAGTGTTTGGGTGGAAAA
CCCGAGCGCGCAATGAAAGTGAAAGTTGAGAACTCATCAGAGTGCATCGA
CGCCCGGACCAGACR-TTTTCTGACGGATCCGCGGTAGAGCATGTATGTT
GGGACCCGAAAGATGGTGAACTATGCCTGAATAGGGTGAAGCCAGAGGAA
ACTCTGGTGGAGGCTCGTAGCGATACTGACGTGCAAATCGATCGTCGAAT
TTGGGTATAGGGGCGAAAGA
>Hymenopellis limonispora TENN61379
GCGGAAGGATCATTATTGAAAACTCTGAAC-GCTTGCGGCTT--CACTTC
TGCTGCTGAC----GCCT------------AGGCGTATGTGCACGT--TT
G-AAGTCGCTTGCCTCTTCTTTGTTCCACCTGTGCACCTTTTGTAGATCT
GGTTAG-GAA--GCTCACTT-----------------ACTAAGTGG--TT
TGAAGGGTTT--GCTT--------GA------CGCTCCCTTTG-TCCT-C
CAGGTCTATGCTTC--ATATCATCTC-TTGTATGTCTAGAATGTCTTGTT
TTATG--GGACTT-CACCGTCCTTT-AAAAAACTTAATACAACTTTCAAC
AACGGATCTCTTGGCTCTCGCATCGATGAAGAACGCAGCGA---------
---AATGCGATAACTAATGTGAATTGCAGAATTCAGTGAATCATCGAGTC
TTTGAACGCACCTTGCGCCCTTTGGTATTCCGAAGGGCATGCCTGTTTGA
GTGTCAGTAAATTCTCAAC--CCTTCTTAGCTTT---TCGTTAAGG-ATG
GGATTGGAT--GTGGAGGC-TTGCCGGAC--GTCA--------A-CGTTC
AGCTCCTCTGAAATGCATTAGCAG--TACGACCA-TTAC--TTGGG-CTA
CGCTAAGCTGTGATAAT-ATCTAAGCT---AGCTTGGTTCAGAGTG-TTG
GCAGAGCTCGGG--TTTTTTGAAG-GG---TGC-TTCGCG----GCTCCC
TTTGTGTTCTCTCTTCTT----GAGAGATACCTATGCGA---CT-CTGT-
GAAAGG--TTTTGTTACCGCTTCTAACCGTCTTCT---------GACAAC
-------------C-TTAACTGATTATTTGAC---------------C??
??????????????????????????????????????????????????
??????????????????????????????????????????????????
??????????????????????????????????????????????????
??????????????????????????????????????????????????
??????????????????????????????????????????????????
??????????????????????????????????????????????????
??????????????????????????????????????????????????
??????????????????????????????????????????????????
??????????????????????????????????????????????????
??????????????????????????????????????????????????
??????????????????????????????????????????????????
??????????????????????????????????????????????????
??????????????????????????????????????????????????
??????????????????????????????????????????????????
??????????????????????????????????????????????????
??????????????????????????????????????????????????
??????????????????????????????????????????????????
????????????????????
>Hymenopellis limonispora TFB12913
??????????????????????????????????????????????????
??????????????????????????????????????????????????
??????????????????????????????????????????????????
??????????????????????????????????????????????????
??????????????????????????????????????????????????
??????????????????????????????????????????????????
??????????????????????????????????????????????????
??????????????????????????????????????????????????
??????????????????????????????????????????????????
??????????????????????????????????????????????????
??????????????????????????????????????????????????
??????????????????????????????????????????????????
??????????????????????????????????????????????????
??????????????????????????????????????????????????
??????????????????????????????????????????????????
??????????????????????????????????????????????????
??????????????????????????????????????????????????
????????????????????????????????????????????????TC
CCCTAGTAACTGCGAGTGAAGAGGGAAAAGCTCAAATTTAAAATCTGRCA
GCTTCGCTGTCCGAGTTGTAATTTAGAGAAGTGTTGCCCTTGCTGGACCG
TGTACAAGTTTCCTGGAACGGAACGTCATAGAGGGTGAGAATCCCGTCTT
TGACACGGACTCCCAGTATT-TTGTGGTACGCTCTCGAAGAGTCGTGTTG
TTTGGGAATGCAGCACTAAATGGGTGGTAAATTCCATCTAAAGCTAAATA
TTGGCGAGAGACCGATAGCAAACAAGTACCGTGAGGGAAAGATGAAAAGA
ACTTTGGAAAGAGAGTTAAACAGTACGTGAAATTGTTGAAAGGGAAACGC
TTGAAGTCTAGTCGCGTCGGTTGGGAATCAGTCTTGC--TTCTGCTTGAC
GTACTTT-CTAATCGACGGGTCAGCATCAGTTTTGACCGTTGGATAAAGG
TTGGAGGAAGGTGGCATCCTCGGATGTG-TTATAGCCTCTGATTGTATAC
AACGGTTGGGACTGAGGAACTCAGCACGCCGCAAGGCCGGGTAC-TTGTA
CCACGTTCGTGCTTAGGATGCTGGCATAATAGCTTTAATCGACCCGTCTT
GAAACACGGACCAAGGAGTCTAACATGCCTGCGAGTGTTTGGGTGGAAAA
CCCGAGCGCGCAATGAAAGTGAAAGTTGAGAACTCATCAGAGTGCATCGA
CGCCCGGACCAGACG-TTTTCTGACGGATCCGCGGTAGAGCATGTATGTT
GGGACCCGAAAGATGGTGAACTATGCCTGAATAGGGTGAAGCCAGAGGAA
ACTCTGGTGGAGGCTCGTAGCGA-TCTGACGTGCAAATCGATCGTCGAAT
TTGGGTATAGGGGCGAAAGA
>Hymenopellis colensoi 12902,H2
GCGGAAGGATCATTATTG--AACTCTGAAC-GCTTGCGGCTT--CACTTC
TGTTGCTGAC----TCCCTCTCCTTGGGGGGAGAGTATGTGCACGT--TG
A-AAGTCGCTTGCCTCTTCTTTG-TCCACCTGTGCACCTTTTGTAGATCT
GGTTGG-AT---GCTCACTTACC--------TTCCGTGGCAAGTGGATTT
TGAAGGGTTT-TGCTTG------TG-------CGATCCCTTTG-TCCT-C
CAGGTCTATGCTTCATATATCATCTC-TTGCATGTTTAGAATGTCTTG-T
TTATG--GGACTT-GACCGTCCTTT-AAAAAACTTAATACAACTTTCAAC
AACGGATCTCTTGGCTCTCGCATCGATGAAGAACGCAGCGA---------
---AATGCGATAACTAATGTGAATTGCAGAATTCAGTGAATCATCGAGTC
TTTGAACGCACCTTGCGCCCTTTGGTATTCCGAAGGGCATGCCTGTTTGA
GTGTCAGTAAATTCTCAAC--CCCCTCTTACTT----TTGTGTAGG-AGT
CGGTTGGAT--GTGGAGGT-TTGCTGGAC-CTTTT------AAC-GGTTC
AGCTCCTCTAAAATGCATTAGCAGT-GGCAACCAATTAC--TTGGG-CTA
CGCGAAGCTGTGATAAT-ATCTAAGCCT--AGC-TGGTTCAGAGTG-TTG
GCAGAGCTCGGGTTTTTTTTGAAG-GGTTTTGCTTTCTCA----GCTCCC
TTYGCATTCTCTCTA-------GGGAGATACCTATGCGA---CT-CTGT-
GAAAGG--KTTCGTTACAGCTTCTAACCAACCACTT--------------
-------------T-TCAACTGATTATTGACCTCAAATCAGKCCTGGC??
??????????????????????????????????????????????????
??????????????????????????????????????????????????
??????????????????????????????????????????????????
??????????????????????????????????????????????????
??????????????????????????????????????????????????
??????????????????????????????????????????????????
??????????????????????????????????????????????????
??????????????????????????????????????????????????
??????????????????????????????????????????????????
??????????????????????????????????????????????????
??????????????????????????????????????????????????
??????????????????????????????????????????????????
??????????????????????????????????????????????????
??????????????????????????????????????????????????
??????????????????????????????????????????????????
??????????????????????????????????????????????????
??????????????????????????????????????????????????
????????????????????
>Hymenopellis colensoi 12902,H1
GCGGAAGGATCATTATTG--AACTCTGAAC-GCTTGCGGCTT--CACTTC
TGTTGCTGAC----TCCCTCTCCTTGGGGGGAGAGTATGTGCACGT--TG
A-AAGTCGCTTGCCTCTTCTTTG-TCCACCTGTGCACCTTTTGTAGATCT
GGTTGG-AT---GCTCACTTACC--------TTCCGTGGCAAGTGGATTT
TGAAGGGTTT-TGCTTG------TG-------CGATCCCTTTG-TCCT-C
CAGGTCTATGCTTC--ATATCATCTC-TTGCATGTTTAGAATGTCTTG-T
TTATG--GGACTT-GACCGTCCTTT-AAAAAACTTAATACAACTTTCAAC
AACGGATCTCTTGGCTCTCGCATCGATGAAGAACGCAGCGA---------
---AATGCGATAACTAATGTGAATTGCAGAATTCAGTGAATCATCGAGTC
TTTGAACGCACCTTGCGCCCTTTGGTATTCCGAAGGGCATGCCTGTTTGA
GTGTCAGTAAATTCTCAAC--CCCCTCTTACTT----TTGTGTAGG-AGT
CGGTTGGAT--GTGGAGGT-TTGCTGGAC-CTTTT------AAC-GGTTC
AGCTCCTCTAAAATGCATTAGCAGT-GGCAACCAATTAC--TTGGG-CTA
CGCGAAGCTGTGATAAT-ATCTAAGCCT--AGC-TGGTTCAGAGTG-TTG
GCAGAGCTCGGGTTTTTTTTGAAG-GGTTTTGCTTTCTCA----GCTCCC
TTYGCATTCTCTCTA-------GGGAGATACCTATGCGA---CT-CTGT-
GAAAGG--KTTCGTTACAGCTTCTAACCAACCACTT--------------
-------------T-TCAACTGATTATTGACCTCAAATCAGKCCTGGC??
??????????????????????????????????????????????????
??????????????????????????????????????????????????
??????????????????????????????????????????????????
??????????????????????????????????????????????????
??????????????????????????????????????????????????
??????????????????????????????????????????????????
??????????????????????????????????????????????????
??????????????????????????????????????????????????
??????????????????????????????????????????????????
??????????????????????????????????????????????????
??????????????????????????????????????????????????
??????????????????????????????????????????????????
??????????????????????????????????????????????????
??????????????????????????????????????????????????
??????????????????????????????????????????????????
??????????????????????????????????????????????????
??????????????????????????????????????????????????
????????????????????
>Hymenopellis superbiens MEL2291946
GCGGAAGGATCATTATTG-AAACTCTGAAC-GCTTGCGGCTT--CACTTC
TGTTGCTGAC----TTCCTTCG--------GGGAGTATGTGCACGT--TG
A-AAGTTGCTTGCCTCTTCTTTG-TCCACCTGTGCACCTTTTGTAGATCT
GGTTGG-ATT--GCTCACTTCGC-CAC----TTCTGTGGCAAGTGGATTT
TGAAGGGTTT--GCTT--------AC------CGCTCCCTTTG-TTCT-C
CAGGTCTATGCTTC--ACATCATCTC-TTGCATGTTTAGAATGTCTTG-T
TTATG--GGACTT-GACCGTCCTTT--AAAAACTTAATACAACTTTCAAC
AACGGATCTCTTGGCTCTCGCATCGATGAAGAACGCAGCGA---------
---AATGCGATAACTAATGTGAATTGCAGAATTCAGTGAATCATCGAGTC
TTTGAACGCACCTTGCGCCCTTTGGTATTCCGAAGGGCATGCCTGTTTGA
GTGTCAGTAAATTCTCAAC--CCCTCTTGCTTTT---TTG-TAAGA-GTG
GCGTTGGAT--GTGGAGGT-TTGCCGGAC--TTCA--------ACGGTTC
AGCTCCTCTGAAATGCATTAGCGG--TACAACCATTTAC--TTGGG-ATA
CGCTAAGCTGTGATAAT-ATCTAAGCT---AGC-TGGTTCAGAGTG-TTG
GCAGAGCTCGGG--TTTTTTGAAG-GGTTTTGC-TTCACG----GCTCCC
TTTGTGTTCTCTCTA-------GGGAGATACCTATGCGA---CT-CTGTG
GAACGG--TTTCGTTACAGCTTCTAACTGTCTTCTT-GA-CTGAGACAAC
------------TC-TWAACTGATTATTTGAC---------------CTC
CCCTAGTAACTGCGAGTGAAGAGGGAAGAGCTCAAATTTAAAATCTGGCA
GCTTCGCTGTCCGAGTTGTAATTTAGAGAAGTGTTGCCCTTGCTGGACCG
TGTACAAGTTTCCTGGAACGGAACGTCATAGAGGGTGAGAATCCCGTCTT
TGACACGGACTCCCAGTATT-TTGTGGTACGCTCTCGAAGAGTCGTGTTG
TTTGGGAATGCAGCACTAAATGGGTGGTAAATTCCATCTAAAGCTAAATA
TTGGCGAGAGACCGATAGCAAACAAGTACCGTGAGGGAAAGATGAAAAGA
ACTTTGGAAAGAGAGTTAAACAGTACGTGAAATTGTTGAAAGGGAAACGC
TTGAAGTCTAGTCGCGTCGGTTGGAAATCAGTCTTGC--TTCTGCTTGAT
GTACTTT-CCGATCGACGGGTCAGCATCAGTTTTGACCGTTGGATAAAGG
TTGGGGGAATGTGGCATCCTCGGATGTG-TTATAGCCTCTGATTGTATAC
AACGGTTGGGACTGAGGAACTCAGCACGCCGCAAGGCCGGGTAC-TTGTA
CCACGTTCGTGCTTAGGATGCTGGCATAATAGCTTTAATCGACCCGTCTT
GAAACACGGACCAAGGAGTCTAACATGCCTGCGAGTGTTTGGGTGGAAAA
CCCGAGCGCGCAATGAAAGTGAAAGTTGAGAACTCTTCAGAGTGCATCGA
CGCCCGGACCAGACG-TTTTCTGACGGATCCGCGGTAGAGCATGTATGTT
GGGACCCGAAAGATGGTGAACTATGCCTGAATAGGGTGAAGCCAGAGGAA
ACTCTGGTGGAGGCTCGTAGCGATTCTGACGTGCAAATCGATCGTCGAAT
TTGGGTATAGGGGCGAAAGA
>Hymenopellis superbiens MEL2291947
GCGGAAGGATCATTATTG-AAACTCTGAAC-GCTTGCGGCTT--CACTTC
TGTTGCTGAC----TTCCTTCG--------GGGAGTATGTGCACGT--TG
A-AAGTCGCTTGCCTCTTCTTTG-TCCACCTGTGCACCTTTTGTAGATCT
GGTTGG-ATT--GCTCACTTCGC-CAC----TTCTGTGGCAAGTGGATTT
TGAAGGGTTT--GCTT--------AT------CGCTCCCTTTG-TCCT-C
CAGGTCTATGCTTC--ACATCATCTC-TTGTATGTTTAGAATGTCTTG-T
TTATG--GGACTT-GACCGTCCTTT--AAAAACTTAATACAACTTTCAAC
AACGGATCTCTTGGCTCTCGCATCGATGAAGAACGCAGCGA---------
---AATGCGATAACTAATGTGAATTGCAGAATTCAGTGAATCATCGAGTC
TTTGAACGCACCTTGCGCCCTTTGGTATTCCGAAGGGCATGCCTGTTTGA
GTGTCAGTAAATTCTCAAC--CCCTCTTGC-TTT---TTG-TAAGG-GTG
GCGTTGGAT--GTGGAGGT-TTGCCGGAT--TTCA--------GCGGTTC
AGCTCCTCTGAAATGCATTAGCGG--TACAACCATTTAC--TTGGG-CTA
CGCTAAGCTGTGATAAT-ATCTAAGCT---AGC-TGGTTCAGAGTG-TTG
GCAGAGCTCGGG--TTTTTTGAAG-GGTTTTGC-TTCACG----GCTCCC
TTTGTGTTCTCTCTA-------GGGAGATACCTATGCGA---CT-CTGT-
GAAAGG--TTTCGTTACAGCTTCTAACTGTCTTCTT-GA-CTGAGACAAC
------------TC-TWAACTGATTATTTGAC---------------C??
??????????????????????????????????????????????????
??????????????????????????????????????????????????
??????????????????????????????????????????????????
??????????????????????????????????????????????????
??????????????????????????????????????????????????
??????????????????????????????????????????????????
??????????????????????????????????????????????????
??????????????????????????????????????????????????
??????????????????????????????????????????????????
??????????????????????????????????????????????????
??????????????????????????????????????????????????
??????????????????????????????????????????????????
??????????????????????????????????????????????????
??????????????????????????????????????????????????
??????????????????????????????????????????????????
??????????????????????????????????????????????????
??????????????????????????????????????????????????
????????????????????
>Hymenopellis trichofera MEL2293664
--GGAAGGATCATTATTG-AAACTCTGAAC-GCTTGCGGCTT--CACTTC
TGTTGCTGAC----TTCCTTCG--------GGGAGTATGTGCACGT--TG
A-AAGTCGCTTGCCTCTTCTTTG-TCCACCTGTGCACCTTTTGTAGATCT
GGTTGG-ATT--GCTCACTTCGC-CCC----TTCTGTGGCAAGTGGATTT
TGAAGGGTTT--GCTT--------AT------CGCTCCCTTTG-TCCT-C
CAGGTCTATGCYTC--RCATCATCTC-TTGTATGTTTAGAATGTCTTG-T
TTATG--GGACTT-GACCGTCCTTT--AAAAACTTAATACAACTTTCAAC
AACGGATCTCTTGGCTCTCGCATCGATGAAGAACGCAGCGA---------
---AATGCGATAACTAATGTGAATTGCAGAATTCAGTGAATCATCGAGTC
TTTGAACGCACCTTGCGCCCTTTGGTATTCCGAAGGGCATGCCTGTTTGA
GTGTCAGTAAATTCTCAAC--CCCTCTTGC-TTT---TTG-TAAGG-GTG
GCGTTGGAT--GTGGAGGT-TTGCCGGAC--TTCA--------ACGGTTC
AGCTCCTCTGAAATGCATTAGCGG--TACAACCATTTAC--TTGGG-CTA
CGCTAAGCTGTGATAAT-ATCTAAGCT---AGC-TGGTTCAGAGTG-TTG
GCAGAGCTCGGG--TTTTTTGAAG-GGTTTTGC-TTCACG----GCTCCC
TTTGTGTTCTCTCTA-------GGGAGATACCTATGCGA---CT-CTGTG
AAACGG--TTTCGTTACAGCTTCTAACTGTCTTCTT-GA-CTGAGACAAC
------------TC-TTAACTGATTATTTGAC---------------CTC
CCCTAGTAACTGCGAGTGAAGAGGGAAGAGCTCAAATTTAAAATCTGGCA
GCTTCGCTGTCCGAGTTGTAATTTAGAGAAGTGTTGCCCTTGCTGGACCG
TGTACAAGTTTCCTGGAACGGAACGTCATAGAGGGTGAGAATCCCGTCTT
TGACACGGACTCCCAGTATT-TTGTGGTACGCTCTCGAAGAGTCGTGTTG
TTTGGGAATGCAGCACTAAATGGGTGGTAAATTCCATCTAAAGCTAAATA
TTGGCGAGAGACCGATAGCAAACAAGTACCGTGAGGGAAAGATGAAAAGA
ACTTTGGAAAGAGAGTTAAACAGTACGTGAAATTGTTGAAAGGGAAACGC
TTGAAGTCTAGTCGCGTCGGTTGGAAATCAGTCTTGC--TTCTGCTTGAT
GTACTTT-CCGATCGACGGGTCAGCATCAGTTTTGACCGTTGGATAAAGG
TTGGGGGAATGTGGCATCCTCGGATGTG-TTATAGCCTCTGATTGTATAC
AACGGTTGGGACTGAGGAACTCAGCACGCCGCAAGGCCGGGTAC-TTGTA
CCACGTTCGTGCTTAGGATGCTGGCATAATAGCTTTAATCGACCCGTCTT
GAAACACGGACCAAGGAGTCTAACATGCCTGCGAGTGTTTGGGTGGAAAA
CCCGAGCGCGCAATGAAAGTGAAAGTTGAGAACTCTTCAGAGTGCATCGA
CGCCCGGACCAGACG-TTTTCTGACGGATCCGCGGTAGAGCATGTATGTT
GGGACCCGAAAGATGGTGAACTATGCCTGAATAGGGTGAAGCCAGAGGAA
ACTCTGGTGGAGGCTCGTAGCGATTCTGACGTGCAAATCGATCGTCGAAT
TTGGGTATAGGGGCGAAAGA
>Hymenopellis vinocontusa TMI7669
GCGGAAGGATCATTATTGAAAACTCNGGANCGCTTGTGGCTT--NGCNTC
TGTTGCTGAC----TCCTT---------AGGGNAGTATGTGCACGT--TT
G-AAGTCNCTCGCCTCTTCTTTG-NCCACCTGTGCACCTTTTGTAGATCT
GGTTGG-GAA--GCTCACTTCAA-CCCTT--CTGGGGGTTAAGTGGATTT
TGAAGGGTTT--GCTT--------G-------CGCTCCCTTTGTNCCT-C
CAGGTCTACGCTTT--ATACCATCTC-TTGTATGTTCAGAATGTCTTGTT
TTATG--GGACCT-CACCGTCCTTT-AAAAAACTTNATACAACTTTCAAC
AACGGATCTCTTGGCTCTCGCATCGATGAAGAACGCAGCGA---------
---AATGCGATAACTAATGTGAATTGCAGAATTCAGTGAANCATCGAGTC
TTTGAACGCACCTTGCGCCCTTTGGTATTCCGAAGGGCATGCCTGTTTGA
GTGTCAGTAAATTCTCAAC--CCTTCTTACTTTC---TTGGTAAGG-ATT
GGGTTGGAT-GGTGGAGGCTTTGCCGGAT-GTTNA--------A-CGTTC
GGCTCCTCTGANATGCATTAGCAG--TACAACCATTTAC--TTGGG-CTA
CGCTAAGCTGTGATAAT-ATCTAAGCT---AGCTTGGTTCAGAGTG-TTG
GCAGAGCTCGGG--TTTTTTGAAG-GGTTTTGC-TTCGCG----GCTCCC
TTTGCGTTCTCTCTTCTCGCGAGAGAGATACCTATGCGA---CT-CTGT-
GAACGG--TTTTGTTACCGCTTCTAACCGTCTTCTT-CA-CTGAGACAAC
-------------C-NTGACTGATTATTTTGA---------------C??
??????????????????????????????????????????????????
??????????????????????????????????????????????????
??????????????????????????????????????????????????
??????????????????????????????????????????????????
??????????????????????????????????????????????????
??????????????????????????????????????????????????
??????????????????????????????????????????????????
??????????????????????????????????????????????????
??????????????????????????????????????????????????
??????????????????????????????????????????????????
??????????????????????????????????????????????????
??????????????????????????????????????????????????
??????????????????????????????????????????????????
??????????????????????????????????????????????????
??????????????????????????????????????????????????
??????????????????????????????????????????????????
??????????????????????????????????????????????????
????????????????????
>Hymenopellis hispanica 05110401(SEST) 
??????????????????????????????????????????????????
??????????????????????????????????????????????????
??????????????????????????????????????????????????
??????????????????????????????????????????????????
??????????????????????????????????????????????????
??????????????????????????????????????????????????
??????????????????????????????????????????????????
??????????????????????????????????????????????????
??????????????????????????????????????????????????
??????????????????????????????????????????????????
??????????????????????????????????????????????????
??????????????????????????????????????????????????
??????????????????????????????????????????????????
??????????????????????????????????????????????????
??????????????????????????????????????????????????
??????????????????????????????????????????????????
??????????????????????????????????????????????????
????????????????????????????????????????????????TC
CCCTAGTAACTGCGAGTGAAGAGGGAAAAGCTCAAATTTAAAATCTGGCA
GCTTCGCTGTCCGAGTTGTAATTTAGAGAAGTGTTACCCTTGCTGGACCG
TGTACAAGTTTCCTGGAACGGAACGTCATAGAGGGTGAGAATCCCGTCTT
TGACACGGACTCCCAGCATG-TTGTGGTACGCTCTCGAAGAGTCGTGTTG
TTTGGGAATGCAGCACTAAATGGGTGGTAAATTCCATCTAAAGCTAAATA
TTGGCGAGAGACCGATAGCAAACAAGTACCGTGAGGGAAAGATGAAAAGA
ACTTTGGAAAGAGAGTTAAACAGTACGTGAAATTGTTGAAAGGGAAACGC
TTGAAGTCTAGTCGCGTTGGTTGGAAATCAGTCCTGC--TTCTGCTTGAC
GTACTTT-CTGATTGACGGGTCAGCATCAGTTTTGACYGTTGGATAAAGG
TTKGAGGAATGTGGCATCCTCGGATGTG-TTATAGCCTCTGATTGTATAC
AACGGTTGGGACTGAGGAACTCAGCACGCCGCAMGGCCGGGTCT-TTGTA
CCACGTTCGTGCTTAGGATGCTGGCATAATAGCTTTAATCGACCCGTCTT
GAAACACGGACCAAGGAGTCTAACATGCCTGCGAGTGTTTGGGTGGAAAA
CCCGAGCGCGCAATGAAAGTGAAAGTTGAGAACTCTTCAGAGTGCATCGA
CGCCCGGACCAGACRTTTTTCTGACGGATCCGCGGTAGAGCATGTATGTT
GGGACCCGAAAGATGGTGAACTATGCCTGAATAGGGTGAAGCCAGAGGAA
ACTCTGGTGGAGGCTCGTAGCGATACTGACGTGCAAATCGATCGTCGAAT
TTGGGTATAGGGGCGAAAGA
>Hymenopellis megalospora TENN59556
GCGGAAGGATCATTATTGAAAACTCTGAAC-GCTTGCGGCTT--CACATC
TGCTGCTGAC----GCCT------------AGGCGTATGTGCACGG--TT
G-AAGTCGCTTGCCTCTTCTTTGTTCCACCTGTGCACCTTTTGTAGATCT
GGTTAG-GAA--GCTCACTT-----------------ACTAAGTGG--TT
TGAAGGGTTT--GCTC--------G-------CGCTCCCTTTG-TCCT-C
CAGGTCTATGCTTC--ATATCATCTC-TTGTATGTTTAGAATGTCTTGTT
TTATG--GGACTT-CACCGTCCTTT-AAAAAACTTAATACAACTTTCAAC
AACGGATCTCTTGGCTCTCGCATCGATGAAGAACGCAGCGA---------
---AATGCGATAACTAATGTGAATTGCAGAATTCAGTGAATCATCGAGTC
TTTGAACGCACCTTGCGCCCTTTGGTATTCCGAAGGGCATGCCTGTTTGA
GTGTCAGTAAATTCTCAAC--CCTTCTTAGCTTTT--TTGTTAAGG-ATG
GGGTTGGAC-GGTGGAGGC-TTGCCGGAT-GGTCA--------A-CGTTC
GGCTCCTCTGAAATGCATTAKCAG--TACGACCA-TTAC--TTGGG-CTA
CGCTAAGCTGTGATAAT-ATCTAAGCT---AGC-TGGTTCAGAGTG-TTG
GCAGAGCTCGGG--TTTTTCTGAA-RG--GTGC-TTCGCG----GCTCCC
TTTGTGTTCTCTCTTTTT----GAGAGATACCTATGCGA---CT-CTRT-
GAAAGG--TTTTGTTACTGCTTCTAATCGTCTTCTT--------GACAAC
-------------C-TTAACTGATTATTTGAC---------------C??
??????????????????????????????????????????????????
??????????????????????????????????????????????????
??????????????????????????????????????????????????
??????????????????????????????????????????????????
??????????????????????????????????????????????????
??????????????????????????????????????????????????
??????????????????????????????????????????????????
??????????????????????????????????????????????????
??????????????????????????????????????????????????
??????????????????????????????????????????????????
??????????????????????????????????????????????????
??????????????????????????????????????????????????
??????????????????????????????????????????????????
??????????????????????????????????????????????????
??????????????????????????????????????????????????
??????????????????????????????????????????????????
??????????????????????????????????????????????????
????????????????????
>Hymenopellis megalospora TENN59556
GCGGAAGGATCATTATTGAAAACTCTGAAC-GCTTGCGGCTT--CACATC
TGCTGCTGAC----GCCT------------AGGCGTATGTGCACGG--TT
G-AAGTCGCTTGCCTCTTCTTTGTTCCACCTGTGCACCTTTTGTAGATCT
GGTTAG-GAA--GCTCACTT-----------------ACTAAGTGG--TT
TGAAGGGTTT--GCTC--------G-------CGCTCCCTTTG-TCCT-C
CAGGTCTATGCTTC--ATATCATCTC-TTGTATGTTTAGAATGTCTTGTT
TTATG--GGACTT-CACCGTCCTTT-AAAAAACTTAATACAACTTTCAAC
AACGGATCTCTTGGCTCTCGCATCGATGAAGAACGCAGCGA---------
---AATGCGATAACTAATGTGAATTGCAGAATTCAGTGAATCATCGAGTC
TTTGAACGCACCTTGCGCCCTTTGGTATTCCGAAGGGCATGCCTGTTTGA
GTGTCAGTAAATTCTCAAC--CCTTCTTAGCTTTT--TTGTTAAGG-ATG
GGGTTGGAC-GGTGGAGGC-TTGCCGGAT-GGTCA--------A-CGTTC
GGCTCCTCTGAAATGCATTAGCAG--TACGACCA-TTAC--TTGGG-CTA
CGCTAAGCTGTGATAAT-ATCTAAGCT---AGC-TGGTTCAGAGTG-TTG
GCAGAGCTCGGG--TTTTTCTGAA-RG--GTGC-TTCGCG----GCTCCC
TTTGTGTTCTCTCTTTTT----GAGAGATACCTATGCGA---CT-CTGT-
GAAAGG--TTTTGTTACTGCTTCTAATCGTCTTCTT--------GACAAC
-------------C-TTAACTGATTATTTGAC---------------C??
??????????????????????????????????????????????????
??????????????????????????????????????????????????
??????????????????????????????????????????????????
??????????????????????????????????????????????????
??????????????????????????????????????????????????
??????????????????????????????????????????????????
??????????????????????????????????????????????????
??????????????????????????????????????????????????
??????????????????????????????????????????????????
??????????????????????????????????????????????????
??????????????????????????????????????????????????
??????????????????????????????????????????????????
??????????????????????????????????????????????????
??????????????????????????????????????????????????
??????????????????????????????????????????????????
??????????????????????????????????????????????????
??????????????????????????????????????????????????
????????????????????
>Hymenopellis chiangmaiae SFSU DED7661
--GGAAGGATCATTATTG-AAACTCTGAAC-GCTTGTGGCTT--CACTTC
TGTTGCTGAC----TTCCTTCA-----AAGGGGAGTATGTGCACGTCGTG
A-ACGTCGCTCGCCTCTTCTTTG-TCCACCTGTGCACCTTTTGTAGATCT
GGTGGG-AAACGGCTCACTT---------------TTTATAAGTGGATTT
TGAAGGGTTT--GCTT--------G-------CGCTCCCTTTG-TCCG-C
CAGATCTATGCTTC--ACATCATCTCTTTGTATGTTTTGAATGTCTTG-T
TTATT--GGACTT-GACCGTCCTTT-AAAAAACTTAATACAACTTTCAAC
AACGGATCTCTTGGCTCTCGCATCGATGAAGAACGCAGCGA---------
---AATGCGATAACTAATGTGAATTGCAGAATTCAGTGAATCATCGAGTC
TTTGAACGCACCTTGCGCCCTTTGGTATTCCGAAGGGCATGCCTGTTTGA
GTGTCAGTAAATTCTCAAC--CCCTCTTACTTTT---TGGTAAGGA-TGG
GGGTTGGAT-GGTGGAGGC-TTGCCGGAC-CGTCA--------A-CGTTC
AGCTCCTCTGAAATGCATTAGCAG--TACAACCA-TTAC--TTGGG-CTA
CGCTAAGCTGTGATAAT-ATCTAAGCT---GGC-TAGTTCAGAGTG-TTG
GCAGAGCTCGGGGTTTTTTGAAGG-GTTTTTGC-TTCGCG----GCTCCC
TTTGCGTTCTCTTCTTTT--CGAAGAGATACCTATGCGA---CT-CTGTG
AAAAAG--TGTTGTTGCGGCTTCTAACCGTCTCTTT-TGTTGGGGACAAC
-------------T-TGAACTGATTATTTGAC---------------CTC
CCCTAGTAACTGCGAGTGAAGAGGGAAAAGCTCAAATTTAAAATCTGGCA
GCTTCGCTGTCCGAGTTGTAATTTAGAGAAGTGTTACCCTTGCTGGACCG
TGTACAAGTTTCCTGGAACGGAACGTCATAGAGGGTGAGAATCCCGTCTT
TGACACGGACTCCCAGTATG-TTGTGGTGCGCTCTCGAAGAGTCGTGTTG
TTTGGGAATGCAGCACTAAATGGGTGGTAAATTCCATCTAAAGCTAAATA
TTGGCGAGAGACCGATAGCAAACAAGTACCGTGAGGGAAAGATGAAAAGA
ACTTTGGAAAGAGAGTTAAACAGTACGTGAAATTGTTGAAAGGGAAACGC
TTGAAGTCTAGTCGCGTCGGTTGGAAATCAGTCTTGC--TTCTGCTTGAT
GTACTTT-CTAATCGACGGGTCAGCATCAGTTTTGACCGTTGGACAAAGG
TTGGGGGAATGTGGCATCTTCGGATGTG-TTATAGCCTCTGATTGCATAC
AACGGTTGGGACTGAGGAACTCAGCACGCCGCAAGGCCGGGTAC-TTGTA
CCACGTTCGTGCTTAGGATGCTGGCATAATAGCTTTAATCGACCCGTCTT
GAAACACGGACCAAGGAGTCTAACATGCCTGCGAGTGTTTGGGTGGAAAA
CCCGAGCGCGCAATGAAAGTGAAAGTTGAGAACTCATCAGAGTGCATCGA
CGCCCGGACCAGACG-TTTTCTGACGGCTCCGCGGTAGAGCATGTATGTT
GGGACCCGAAAGATGGTGAACTATGCCTGAATAGGGTGAAGCCAGAGGAA
ACTCTGGTGGAGGCTCGTAGCGATTCTGACGTGCAAATCGATCGTCGAAT
TTGGGTATAGGGGCGAAAGA
>Hymenopellis sp. AGTN-2022b
GCGGAAGGATCATTATTGAAAACTCTGAAC-GCTTGCGGCTT--CACTTC
TGTTGCTGAC----TTCCTTAA-----GGGGGGAGTATGTGCACGT--TT
G-AAGTCGCTTGCCTCTTCTTTG-TCCACCTGTGCACCTTTTGTAGATCT
GGTTGG-GAAA-GCTCACTTTCATCGTTA--ACTCGTT-GAAGTGGATTT
TGAAGGGTTT--GCTT--------G-------CGCTCCCTTTG-TCCT-C
CAGGTCTATGCTTC--ATATCATCTC-TTGTATGTTTAGAATGTCTTG-T
TTATC--GGACTT-CACCGTCCTTT--AAAAACTTAATACAACTTTCAAC
AACGGATCTCTTGGCTCTCGCATCGATGAAGAACGCAGCGA---------
---AATGCGATAACTAATGTGAATTGCAGAATTCAGTGAATCATCGAGTC
TTTGAACGCACCTTGCGCCCTTTGGTATTCCGAAGGGCATGCCTGTTTGA
GTGTCAGTAAATTCTCAAC--CCTCCTTACTTTT---TTGTTCGGG-ATG
GGATTGGATGGGTGGAGGC-TTGCCGGAC--GTCA--------A-CGTTC
GGCTCCTCTGAAATGCATTAGCAGTATACAACCATTTAC--TTGGG-CTA
CGCTAAGCTGTGATAAT-ATCTAAGCT---GGC-TGGTTCAGAGTGTTTG
GCAGAGCTCGGG--TTTTTTGAAG-GGTTTTGC-TTCGCG----GCTCCC
TTTGTGTTCTCTTTCG------TAGAGATACCTATGCGA---CT-CTGT-
GAACGGTTTTTTGTTGCCGCTTCTAATCGTCTTCTT-AA-CTGAGACAAC
------------CT-TTAACTGACTATTTGAC---------------C??
??????????????????????????????????????????????????
??????????????????????????????????????????????????
??????????????????????????????????????????????????
??????????????????????????????????????????????????
??????????????????????????????????????????????????
??????????????????????????????????????????????????
??????????????????????????????????????????????????
??????????????????????????????????????????????????
??????????????????????????????????????????????????
??????????????????????????????????????????????????
??????????????????????????????????????????????????
??????????????????????????????????????????????????
??????????????????????????????????????????????????
??????????????????????????????????????????????????
??????????????????????????????????????????????????
??????????????????????????????????????????????????
??????????????????????????????????????????????????
????????????????????
>Hymenopellis sp. AGTN-2022b
GCGGAAGGATCATTATTGAAAACTCTGAAT-GCTTGCGGCTT--CACTTC
TGTTGCTGAC----TTCCTTAA------GGGGGAGTATGTGCACGT--TT
G-AAGTCGCTTGCCTCTTCTTTG-TCCACCTGTGCACCTTTTGTAGATCT
GGTTGG-GAAA-GCTCACTTTCATCGTTA--ACTCGTT-GAAGTGGATTT
TGAAGGGTTT--GCTT--------G-------CGCTCCCTTTG-TCCT-C
CAGGTCTATGCTTC--ATATCATCTC-TTGTATGTTTAGAATGTCTTG-T
TTATC--GGACTT-CACCGTCCTTT--AAAAACTTAATACAACTTTCAAC
AACGGATCTCTTGGCTCTCGCATCGATGAAGAACGCAGCGA---------
---AATGCGATAACTAATGTGAATTGCAGAATTCAGTGAATCATCGAGTC
TTTGAACGCACCTTGCGCCCTTTGGTATTCCGAAGGGCATGCCTGTTTGA
GTGTCAGTAAATTCTCAAC--CCTCCTYACTTTT---TTGTTAGGG-ATG
GGATTGGAT-GGTGGAGGC-TTGCCGGAC--GTCA--------A-CGTTC
GGCTCCTCTGAAATGCATTAGCAGTATACAACCATTTAC--TTGGG-CTA
CGCTAAGCTGTGATAAT-ATCTAAGCT---GGC-TGGTTCAGAGTGTTTG
GCAGAGCTCGGG--TTTTTTGAAG-GGTTTTGC-TTCGCG----GCTCCC
TTTGTGTTCTCTTTCG------TAGAGATACCTATGCGA---CT-CTGT-
GAACGG-TTTTTGTTGCCGCTTCTAATCGTCTTCTT-AA-CTGAGACAAC
------------CT-TTAACTGACTATTTGAC---------------C??
??????????????????????????????????????????????????
??????????????????????????????????????????????????
??????????????????????????????????????????????????
??????????????????????????????????????????????????
??????????????????????????????????????????????????
??????????????????????????????????????????????????
??????????????????????????????????????????????????
??????????????????????????????????????????????????
??????????????????????????????????????????????????
??????????????????????????????????????????????????
??????????????????????????????????????????????????
??????????????????????????????????????????????????
??????????????????????????????????????????????????
??????????????????????????????????????????????????
??????????????????????????????????????????????????
??????????????????????????????????????????????????
??????????????????????????????????????????????????
????????????????????
>Hymenopellis biyangensis  HMJAU 67043
GCGGAAGGATCATTATTGAAAACTCTGAAC-GCTTGCGGCTT--CACTTC
TGTTGCTGAC----TTCCTTAA--------GGGAGTATGTGCACGT--TT
G-AAGTCGCTTGCCTCTTCTTTG-TCCACCTGTGCACCTTTTGTAGATCT
GGTTGG-GAAA-GCTCACTTTCATCGTTA--ACTCGTTGAAAGTGGATTT
TGAAGGGTTT--GCTT--------G-------CGCTCCCTTTG-TCCTCC
CAGGTCTATGCTTC--ATATCATCTC-TTGTATGTTTAGAATGTCTTG-T
TTATC--GGACTT-CACCGTCCTTT--AAAAACTTAATACAACTTTCAAC
AACGGATCTCTTGGCTCTCGCATCGATGAAGAACGCAGCGA---------
---AATGCGATAACTAATGTGAATTGCAGAATTCAGTGAATCATCGAGTC
TTTGAACGCACCTTGCGCCCTTTGGTATTCCGAAGGGCATGCCTGTTTGA
GTGTCAGTAAATTCTCAAC--CCTCCTTACTTTT---CTGTTAGGG-ATG
GGATTGGAT-GGTGGAGGC-TTGCCGGAT--GTCA--------A-CGTTC
GGCTCCTCTGAAATGCATTAGCAGTATACAACCATTTAC--TTGGGCCTA
CGCTAAGCTGTGATAAT-ATCTAAGCT---GGC-TGGTTCAGAGTGTTTG
GCAGAGCTCGGG--TTTTTTGAAG-GGTTTTGC-TTCGCG----GCTCCC
TTTGTTTTCTCTTTCG------TGGAGATACCTATGCGA---CT-CTGT-
GAACGG-TTTTTGTTACCGCTTCTAATCGTCTTCTTAAA-CTGAGACAAC
------------------------------------------------TC
CCCTAGTAACTGCGAGTGAAGAGGGAAAAGCTCAAATTTAAAATCTGGCA
GCTCCGCTGTCCGAGTTGTAATTTAGAGAAGTGTTGCCCTTGCTGGACCG
TGTACAAG-TTCCTGGAACGGAACGTCATAGAGGGTGAGAATCCCGTCTT
TGACACGGACTCCCAGCATC-TTGTGGTACGCTCTCGAAGAGTCGTGTTG
TTTGGGAATGCAGCACTAAATGGGTGGTAAATTCCATCTAAAGCTAAATA
TTGGCGAGAGACCGATAGCAAACAAGTACCGTGAGGGAAAGATGAAAAGA
ACTTTGGAAAGAGAGTTAAACAGTACGTGAAATTGTTGAAAGGGAAACGC
TTGAAGTCTAGTCGCGTCGGTTGGGAATCAGTCTTGC--TTCTGCTTGAT
GTACTTC-CTAATCGACGGGTCAGCATCAGTTTTGACCGTTGGATAAAGG
TTGGGGGAATGTGGCATCCTCGGATGTG-TTATAGCCTCTGATTGTATAC
AACGGTTGGGACTGAGGAACTCAGCACGCCGCAAGGCCGGGTAT-TCGTA
CCACGTTCGTGCTTAGGATGCTGGCATAATAGCTTTAATCGACCCGTCTT
GAAACACGGACCAAGGAGTCTAACATGCCTGCGAGTGTTTGGGTGGAAAA
CCCGAGCGCGCAATGAAAGTGAAAGTTGAGAACTCATCAGAGTGCATCGA
CGCCCGGACCAGACG-TTTTCTGACGGATCCGCGGTAGAGCATGTATGTT
GGGACCCGAAAGATGGTGAACTATGCCTGAATAGGGTGAAGCCAGAGGAA
ACTCTGGTGGAGGCTCGTAGCGATTCTGACGTGCAAATCGATCGTCGAAT
TTGGGTATAGGGGCGAAAGA
>Hymenopellis biyangensis   HMJAU 67044
-----------------------TCTGAAC-GCTTGCGGCTT--CACTTC
TGTTGCTGAC----TTCCTTAA--------GGGAGTATGTGCACGT--TT
G-AAGTCGCTTGCCTCTTCTTTG-TCCACCTGTGCACCTTTTGTAGATCT
GGTTGG-GAAA-GCTCACTTTCATCGTTA--ACTCGTTGAAAGTGGATTT
TGAAGGGTTT--GCTT--------G-------CGCTCCCTTTG-TCCTCC
CAGGTCTATGCTTC--ATATCATCTC-TTGTATGTTTAGAATGTCTTG-T
TTATC--GGACTT-CACCGTCCTTT--AAAAACTTAATACAACTTTCAAC
AACGGATCTCTTGGCTCTCGCATCGATGAAGAACGCAGCGA---------
---AATGCGATAACTAATGTGAATTGCAGAATTCAGTGAATCATCGAGTC
TTTGAACGCACCTTGCGCCCTTTGGTATTCCGAAGGGCATGCCTGTTTGA
GTGTCAGTAAATTCTCAAC--CCTCCTTACTTTT---CTGTTAGGG-ATG
GGATTGGAT-GGTGGAGGC-TTGCCGGAT--GTCA--------A-CGTTC
GGCTCCTCTGAAATGCATTAGCAGTATACAACCATTTAC--TTGGGCCTA
CGCTAAGCTGTGATAAT-ATCTAAGCT---GGC-TGGTTCAGAGTGTTTG
GCAGAGCTCGGG--TTTTTTGAAG-GGTTTTGC-TTCGCG----GCTCCC
TTTGTTTTCTCTTTCG------TGGAGATACCTATGCGA---CT-CTGT-
GAACGG-TTTTTGTTACCGCTTCTAATCGTCTTCTTAAA-CTGAGACAAC
------------------------------------------------TC
CCCTAGTAACTGCGAGTGAAGAGGGAAAAGCTCAAATTTAAAATCTGGCA
GCTCCGCTGTCCGAGTTGTAATTTAGAGAAGTGTTGCCCTTGCTGGACCG
TGTACAAGTTTCCTGGAACGGAACGTCATAGAGGGTGAGAATCCCGTCTT
TGACACGGACTCCCAGCATC-TTGTGGTACGCTCTCGAAGAGTCGTGTTG
TTTGGGAATGCAGCACTAAATGGGTGGTAAATTCCATCTAAAGCTAAATA
TTGGCGAGAGACCGATAGCAAACAAGTACCGTGAGGGAAAGATGAAAAGA
ACTTTGGAAAGAGAGTTAAACAGTACGTGAAATTGTTGAAAGGGAAACGC
TTGAAGTCTAGTCGCGTCGGTTGGGAATCAGTCTTGC--TTCTGCTTGAT
GTACTTC-CTAATCGACGGGTCAGCATCAGTTTTGACCGTTGGATAAAGG
TTGGGGGAATGTGGCATCCTCGGATGTG-TTATAGCCTCTGATTGTATAC
AACGGTTGGGACTGAGGAACTCAGCACGCCGCAAGGCCGGGTAT-TCGTA
CCACGTTCGTGCTTAGGATGCTGGCATAATAGCTTTAATCGACCCGTCTT
GAAACACGGACCAAGGAGTCTAACATGCCTGCGAGTGTTTGGGTGGAAAA
CCCGAGCGCGCAATGAAAGTGAAAGTTGAGAACTCATCAGAGTGCATCGA
CGCCCGGACCAGACG-TTTTCTGACGGATCCGCGGTAGAGCATGTATGTT
GGGACCCGAAAGATGGTGAACTATGCCTGAATAGGGTGAAGCCAGAGGAA
ACTCTGGTGGAGGCTCGTAGCGATTCTGACGTGCAAATCGATCGTCGAAT
TTGGGTATAGGGGCGAAAGA
>Hymenopellis biyangensis   HMJAU 67045
GCGGAAGGATCATTATTGAAAACTCTGAAC-GCTTGCGGCTT--CACTTC
TGTTGCTGAC----TTCCTTAA--------GGGAGTATGTGCACGT--TT
G-AAGTCGCTTGCCTCTTCTTTG-TCCACCTGTGCACCTTTTGTAGATCT
GGTTGG-GAAA-GCTCACTTTCATCGTTA--ACTCGTTGAAAGTGGATTT
TGAAGGGTTT--GCTT--------G-------CGCTCCCTTTG-TCCTCC
CAGGTCTATGCTTC--ATATCATCTC-TTGTATGTTTAGAATGTCTTG-T
TTATC--GGACTT-CACCGTCCTTT--AAAAACTTAATACAACTTTCAAC
AACGGATCTCTTGGCTCTCGCATCGATGAAGAACGCAGCGA---------
---AATGCGATAACTAATGTGAATTGCAGAATTCAGTGAATCATCGAGTC
TTTGAACGCACCTTGCGCCCTTTGGTATTCCGAAGGGCATGCCTGTTTGA
GTGTCAGTAAATTCTCAAC--CCTCCTTACTTTT---CTGTTAGGG-ATG
GGATTGGAT-GGTGGAGGC-TTGCCGGAT--GTCA--------A-CGTTC
GGCTCCTCTGAAATGCATTAGCAGTATACAACCATTTAC--TTGGGCCTA
CGCTAAGCTGTGATAAT-ATCTAAGCT---GGC-TGGTTCAGAGTGTTTG
GCAGAGCTCGGG--TTTTTTGAAG-GGTTTTGC-TTCGCG----GCTCCC
TTTGTTTTCTCTTTCG------TGGAGATACCTATGCGA---CT-CTGT-
GAACGG-TTTTTGTTACCGCTTCTAATCGTCTTCTTAAA-CTGAGACAAC
------------------------------------------------TC
CCCTAGTAACTGCGAGTGAAGAGGGAAAAGCTCAAATTTAAAATCTGGCA
GCTCCGCTGTCCGAGTTGTAATTTAGAGAAGTGTTGCCCTTGCTGGACCG
TGTACAAGTTTCCTGGAACGGAACGTCATAGAGGGTGAGAATCCCGTCTT
TGACACGGACTCCCAGCATC-TTGTGGTACGCTCTCGAAGAGTCGTGTTG
TTTGGGAATGCAGCACTAAATGGGTGGTAAATTCCATCTAAAGCTAAATA
TTGGCGAGAGACCGATAGCAAACAAGTACCGTGAGGGAAAGATGAAAAGA
ACTTTGGAAAGAGAGTTAAACAGTACGTGAAATTGTTGAAAGGGAAACGC
TTGAAGTCTAGTCGCGTCGGTTGGGAATCAGTCTTGC--TTCTGCTTGAT
GTACTTC-CTAATCGACGGGTCAGCATCAGTTTTGACCGTTGGATAAAGG
TTGGGGGAATGTGGCATCCTCGGATGTG-TTATAGCCTCTGATTGTATAC
AACGGTTGGGACTGAGGAACTCAGCACGCCGCAAGGCCGGGTAT-TCGTA
CCACGTTCGTGCTTAGGATGCTGGCATAATAGCTTTAATCGACCCGTCTT
GAAACACGGACCAAGGAGTCTAACATGCCTGCGAGTGTTTGGGTGGAAAA
CCCGAGCGCGCAATGAAAGTGAAAGTTGAGAACTCATCAGAGTGCATCGA
CGCCCGGACCAGACG-TTTTCTGACGGATCCGCGGTAGAGCATGTATGTT
GGGACCCGAAAGATGGTGAACTATGCCTGAATAGGGTGAAGCCAGAGGAA
ACTCTGGTGGAGGCTCGTAGCGATTCTGACGTGCAAATCGATCGTCGAAT
TTGGGTATAGGGGCGAAAGA
>Hymenopellis biyangensis   HMJAU 67046
-----------------------TCTGAAC-GCTTGCGGCTT--CACTTC
TGTTGCTGAC----TTCCTTAA--------GGGAGTATGTGCACGT--TT
G-AAGTCGCTTGCCTCTTCTTTG-TCCACCTGTGCACCTTTTGTAGATCT
GGTTGG-GAAA-GCTCACTTTCATCGTTA--ACTCGTTGAAAGTGGATTT
TGAAGGGTTT--GCTT--------G-------CGCTCCCTTTG-TCCTCC
CAGGTCTATGCTTC--ATATCATCTC-TTGTATGTTTAGAATGTCTTG-T
TTATC--GGACTT-CACCGTCCTTT--AAAAACTTAATACAACTTTCAAC
AACGGATCTCTTGGCTCTCGCATCGATGAAGAACGCAGCGA---------
---AATGCGATAACTAATGTGAATTGCAGAATTCAGTGAATCATCGAGTC
TTTGAACGCACCTTGCGCCCTTTGGTATTCCGAAGGGCATGCCTGTTTGA
GTGTCAGTAAATTCTCAAC--CCTCCTTACTTTT---CTGTTAGGG-ATG
GGATTGGAT-GGTGGAGGC-TTGCCGGAT--GTCA--------A-CGTTC
GGCTCCTCTGAAATGCATTAGCAGTATACAACCATTTAC--TTGGGCCTA
CGCTAAGCTGTGATAAT-ATCTAAGCT---GGC-TGGTTCAGAGTGTTTG
GCAGAGCTCGGG--TTTTTTGAAG-GGTTTTGC-TTCGCG----GCTCCC
TTTGTTTTCTCTTTCG------TGGAGATACCTATGCGA---CT-CTGT-
GAACGG-TTTTTGTTACCGCTTCTAATCGTCTTCTTAAA-CTGAGACAAC
------------------------------------------------TC
CCCTAGTAACTGCGAGTGAAGAGGGAAAAGCTCAAATTTAAAATCTGGCA
GCTCCGCTGTCCGAGTTGTAATTTAGAGAAGTGTTGCCCTTGCTGGACCG
TGTACAAGTTTCCTGGAACGGAACGTCATAGAGGGTGAGAATCCCGTCTT
TGACACGGACTCCCAGCATC-TTGTGGTACGCTCTCGAAGAGTCGTGTTG
TTTGGGAATGCAGCACTAAATGGGTGGTAAATTCCATCTAAAGCTAAATA
TTGGCGAGAGACCGATAGCAAACAAGTACCGTGAGGGAAAGATGAAAAGA
ACTTTGGAAAGAGAGTTAAACAGTACGTGAAATTGTTGAAAGGGAAACGC
TTGAAGTCTAGTCGCGTCGGTTGGGAATCAGTCTTGC--TTCTGCTTGAT
GTACTTC-CTAATCGACGGGTCAGCATCAGTTTTGACCGTTGGATAAAGG
TTGGGGGAATGTGGCATCCTCGGATGTG-TTATAGCCTCTGATTGTATAC
AACGGTTGGGACTGAGGAACTCAGCACGCCGCAAGGCCGGGTAT-TCGTA
CCACGTTCGTGCTTAGGATGCTGGCATAATAGCTTTAATCGACCCGTCTT
GAAACACGGACCAAGGAGTCTAACATGCCTGCGAGTGTTTGGGTGGAAAA
CCCGAGCGCGCAATGAAAGTGAAAGTTGAGAACTCATCAGAGTGCATCGA
CGCCCGGACCAGACG-TTTTCTGACGGATCCGCGGTAGAGCATGTATGTT
GGGACCCGAAAGATGGTGAACTATGCCTGAATAGGGTGAAGCCAGAGGAA
ACTCTGGTGGAGGCTCGTAGCGATTCTGACGTGCAAATCGATCGTCGAAT
TTGGGTATAGGGGCGAAAGA
>Hymenopellis biyangensis   HMJAU 67047
----------------------CTCTGAAC-GCTTGCGGCTT--CACTTC
TGTTGCTGAC----TTCCTTAA--------GGGAGTATGTGCACGT--TT
G-AAGTCGCTTGCCTCTTCTTTG-TCCACCTGTGCACCTTTTGTAGATCT
GGTTGG-GAAA-GCTCACTTTCATCGTTA--ACTCGTTGAAAGTGGATTT
TGAAGGGTTT--GCTT--------G-------CGCTCCCTTTG-TCCTCC
CAGGTCTATGCTTC--ATATCATCTC-TTGTATGTTTAGAATGTCTTG-T
TTATC--GGACTT-CACCGTCCTTT--AAAAACTTAATACAACTTTCAAC
AACGGATCTCTTGGCTCTCGCATCGATGAAGAACGCAGCGA---------
---AATGCGATAACTAATGTGAATTGCAGAATTCAGTGAATCATCGAGTC
TTTGAACGCACCTTGCGCCCTTTGGTATTCCGAAGGGCATGCCTGTTTGA
GTGTCAGTAAATTCTCAAC--CCTCCTTACTTTT---CTGTTAGGG-ATG
GGATTGGAT-GGTGGAGGC-TTGCCGGAT--GTCA--------A-CGTTC
GGCTCCTCTGAAATGCATTAGCAGTATACAACCATTTAC--TTGGGCCTA
CGCTAAGCTGTGATAAT-ATCTAAGCT---GGC-TGGTTCAGAGTGTTTG
GCAGAGCTCGGG--TTTTTTGAAG-GGTTTTGC-TTCGCG----GCTCCC
TTTGTTTTCTCTTTCG------TGGAGATACCTATGCGA---CT-CTGT-
GAACGG-TTTTTGTTACCGCTTCTAATCGTCTTCTTAAA-CTGAGACAAC
--------------------------------------------------
--------------------------------------------------
--------------------------------------------------
--------------------------------------------------
------------------TC-TTGTGGTACGCTCTCGAAGAGTCGTGTTG
TTTGGGAATGCAGCACTAAATGGGTGGTAAATTCCATCTAAAGCTAAATA
TTGGCGAGAGACCGATAGCAAACAAGTACCGTGAGGGAAAGATGAAAAGA
ACTTTGGAAAGAGAGTTAAACAGTACGTGAAATTGTTGAAAGGGAAACGC
TTGAAGTCTAGTCGCGTCGGTTGGGAATCAGTCTTGC--TTCTGCTTGAT
GTACTTC-CTAATCGACGGGTCAGCATCAGTTTTGACCGTTGGATAAAGG
TTGGGGGAATGTGGCATCCTCGGATGTG-TTATAGCCTCTGATTGTATAC
AACGGTTGGGACTGAGGAACTCAGCACGCCGCAAGGCCGGGTAT-TCGTA
CCACGTTCGTGCTTAGGATGCTGGCATAATAGCTTTAATCGACCCGTCTT
GAAACACGGACCAAGGAGTCTAACATGCCTGCGAGTGTTTGGGTGGAAAA
CCCGAGCGCGCAATGAAAGTGAAAGTTGAGAACTCATCAGAGTGCATCGA
CGCCCGGACCAGACG-TTTTCTGACGGATCCGCGGTAGAGCATGTATGTT
GGGACCCGAAAGATGGTGAACTATGCCTGAATAGGGTGAAGCCAGAGGAA
ACTCTGGTGGAGGCTCGTAGCGATTCTGACGTGCAAATCGATCGTCGAAT
TTGGGTATAGGGGCGAAAGA
>Hymenopellis biyangensis  HMJAU 67048
GCGGAAGGATCATTATTGAAAACTCTGAAC-GCTTGCGGCTT--CACTTC
TGTTGCTGAC----TTCCTTAA--------GGGAGTATGTGCACGT--TT
G-AAGTCGCTTGCCTCTTCTTTG-TCCACCTGTGCACCTTTTGTAGATCT
GGTTGG-GAAA-GCTCACTTTCATCGTTA--ACTCGTTGAAAGTGGATTT
TGAAGGGTTT--GCTT--------G-------CGCTCCCTTTG-TCCTCC
CAGGTCTATGCTTC--ATATCATCTC-TTGTATGTTTAGAATGTCTTG-T
TTATC--GGACTT-CACCGTCCTTT--AAAAACTTAATACAACTTTCAAC
AACGGATCTCTTGGCTCTCGCATCGATGAAGAACGCAGCGA---------
---AATGCGATAACTAATGTGAATTGCAGAATTCAGTGAATCATCGAGTC
TTTGAACGCACCTTGCGCCCTTTGGTATTCCGAAGGGCATGCCTGTTTGA
GTGTCAGTAAATTCTCAAC--CCTCCTTACTTTT---CTGTTAGGG-ATG
GGATTGGAT-GGTGGAGGC-TTGCCGGAT--GTCA--------A-CGTTC
GGCTCCTCTGAAATGCATTAGCAGTATACAACCATTTAC--TTGGGCCTA
CGCTAAGCTGTGATAAT-ATCTAAGCT---GGC-TGGTTCAGAGTGTTTG
GCAGAGCTCGGG--TTTTTTGAAG-GGTTTTGC-TTCGCG----GCTCCC
TTTGTTTTCTCTTTCG------TGGAGATACCTATGCGA---CT-CTGT-
GAACGG-TTTTTGTTACCGCTTCTAATCGTCTTCTTAAA-CTGAGACA--
-------------------------------------------------C
CCCTAGTAACTGCGAGTGAAGAGGGAAAAGCTCAAATTTAAAATCTGGCA
GCTCCGCTGTCCGAGTTGTAATTTAGAGAAGTGTTGCCCTTGCTGGACCG
TGTACAAGTTTCCTGGAACGGAACGTCATAGAGGGTGAGAATCCCGTCTT
TGACACGGACTCCCAGCATC-TTGTGGTACGCTCTCGAAGAGTCGTGTTG
TTTGGGAATGCAGCACTAAATGGGTGGTAAATTCCATCTAAAGCTAAATA
TTGGCGAGAGACCGATAGCAAACAAGTACCGTGAGGGAAAGATGAAAAGA
ACTTTGGAAAGAGAGTTAAACAGTACGTGAAATTGTTGAAAGGGAAACGC
TTGAAGTCTAGTCGCGTCGGTTGGGAATCAGTCTTGC--TTCTGCTTGAT
GTACTTC-CTAATCGACGGGTCAGCATCAGTTTTGACCGTTGGATAAAGG
TTGGGGGAATGTGGCATCCTCGGATGTG-TTATAGCCTCTGATTGTATAC
AACGGTTGGGACTGAGGAACTCAGCACGCCGCAAGGCCGGGTAT-TCGTA
CCACGTTCGTGCTTAGGATGCTGGCATAATAGCTTTAATCGACCCGTCTT
GAAACACGGACCAAGGAGTCTAACATGCCTGCGAGTGTTTGGGTGGAAAA
CCCGAGCGCGCAATGAAAGTGAAAGTTGAGAACTCATCAGAGTGCATCGA
CGCCCGGACCAGACG-TTTTCTGACGGATCCGCGGTAGAGCATGTATGTT
GGG-----------------------------------------------
--------------------------------------------------
--------------------
>Hymenopellis altissima HMJAU 67050
-------------TATTG--AACTCTGAAC-GCTTGCGGCTT--CACTTC
TGTTGCTGGC----TTCCTTCG--------TGGAGTATGTGCACGT--TT
G-AAGTCGCTTGCCTCTTCTTTG-TCCACCTGTGCACCTTTTGTAGATCT
GGTTGG-GAA--GCTCACTTCAA-TGTTA----ACTCTTGAAGTGGATTT
TGAAGGGTTT--GCTTG------CG-------CGCTCCCTTTG-TCCT-C
CAGGTCTATGCTTC--ATATCATCTC-TTGTATGTTTAGAATGTCTTG-T
TTATG--GGACTT-CACCGTCCTTT--AAAAACTTAATACAACTTTCAAC
AACGGATCTCTTGGCTCTCGCATCGATGAAGAACGCAGCGA---------
---AATGCGATAACTAATGTGAATTGCAGAATTCAGTGAATCATCGAGTC
TTTGAACGCACCTTGCGCCCTTTGGTATTCCGAAGGGCATGCCTGTTTGA
GTGTCAGTAAATTCTCAAC--CCTCCTTACTTTT---TTGTTAGGG-ATG
GGATTGGAT-GGTGGAGGCTTTGCCGGAT--GTCA--------A-CGTTC
GGCTCCTCTGAAATGCATTAGCAG--TACAACCATTTAC--TTGGG-CTA
CGCTAAGCTGTGATAAT-ATCTAAGCT---AGC-TGGTTCAGAGTGTTTG
GCAGAGCTCGGG--TTTTTTGAAG-GGTTTTGC-TTCACG----GCTCCC
TTTGTGTTCTCTTCA-------TAGAGATACCTATGCGA---CT-CTGT-
GAACGG-TTTTTGTTACTGCTTCTAACCGTCTTCTT-GA-CTGAGACAAC
-------------G-TTAACTGACTATTTGAC---------------CTC
CCCTAGTAACTGCGAGTGAAGAGGGAAAAGCTCAAATTTAAAATCTGGCA
GCTCCGCTGTCCGAGTTGTAATTTAGAGAAGTGTTGCCCTTGCTGGACCG
TGTACAAGTTTCCTGGAACGGAACGTCATAGAGGGTGAGAATCCCGTCTT
TGACACGGACTCCCAGCATC-TTGTGGTACGCTCTCGAAGAGTCGTGTTG
TTTGGGAATGCAGCACTAAATGGGTGGTAAATTCCATCTAAAGCTAAATA
TTGGCGAGAGACCGATAGCAAACAAGTACCGTGAGGGAAAGATGAAAAGA
ACTTTGGAAAGAGAGTTAAACAGTACGTGAAATTGTTGAAAGGGAAACGC
TTGAAGTCTAGTCGCGTCGGTTGGAAATCAGTCTTGC--TTCTGCTTGAT
GTACTTT-CCGATCGACGGGTCAGCATCAGTTTTGACCGTTGGATAAAGG
TTGGGGGAATGTGGCATCCTCGGATGTG-TTATAGCCTCTGATTGTATAC
AACGGTTGGGACTGAGGAACTCAGCACGCCGCAAGGCCGGGTAT-TCGTA
CCACGTTCGTGCTTAGGATGCTGGCATAATAGCTTTAATCGACCCGTCTT
GAAACACGGACCAAGGAGTCTAACATGCCTGCGAGTGTTTGGGTGGAAAA
CCCGAGCGCGCAATGAAAGTGAAAGTTGAGAACTCATCAGAGTGCATCGA
CGCCCGGACCAGACG-TTTTCTGACGGATCCGCGGTAGAGCATGTATGTT
GGGACCCGAAAGATGGTGAACTATGCCTGAATAGGGTGAAGCCAGAGGAA
ACTCTGGTGGAGGCTCGTAGCGATTCTGACGTGCAAATCGATCGTCG---
--------------------
>Hymenopellis raphanipes HMJAU 67039
GCGGAAGGATCATTATTGAAAACACTGAAC-GCTTGCGGCTT--CACTTC
TGTTGCTGAC----TTTCCTTA------GGGGAAGTATGTGCACGT--TT
G-AACTCGCTCGCCTCTTCTTTG-TCCACCTGTGCACCTTTTGTAGATCT
GGTTGG-GAA--GCTCACTT-------------------GAAGTGGATTT
TGAAGGGTTT--GCTT--------G-------CGCTCCCTTTGTCCGG-C
CAGGTCTATGCTTC--ACATCATCTCTTTGTATGTTTAGAATGTCTTG-T
TTATT--GGACTT-GACCGTCCTTTAAAAAAACTTAATACAACTTTCAAC
AACGGATCTCTTGGCTCTCGCATCGATGAAGAACGCAGCGA---------
---AATGCGATAACTAATGTGAATTGCAGAATTCAGTGAATCATCGAGTC
TTTGAACGCACCTTGCGCCCTTTGGTATTCCGAAGGGCATGCCTGTTTGA
GTGTCAGTAAATTCTCAAC--CCTTCTTACTTTG---TTGTTAAGG-ATG
GGATTGGAT-GGTGGAGGC-TTGCCGGAT-GTTCA--------A-CGTTC
AGCTCCTCTGAAATGCATTAGCGG--TACAACCATTTAC--TTGAGCTTA
CGCTAAGCTGTGATAAT-ATCTAAGCT---AGC-TGGTTCAGAGTG-TTG
GCAGAGTTCGGG---TTTTTGAAG-GGTTTTGC-TTCGCG----GCTCCC
TTTGTGTTCTCTCTCTTAG-GGGAGGGATACCTATGCGA---CT-CTGTG
AAAAAG--TGTTGTTGCGGCTTCCAACCGTCTCTTGAAA-CTGGGACAAA
---------CGTTT-TAAACTGATTATT-GAC----------------TC
CCCTAGTAACTGCGAGTGAAGAGGGAAAAGCTCAAATTTAAAATCTGGCA
GCTTTGCTGTCCGAGTTGTAATTTAGAGAAGTGTTACCCTTGCTGGACCG
TGTACAAGTTTCCTGGAACGGAACGTCATAGAGGGTGAGAATCCCGTCTT
TGACACGGACTCCCAGCATG-CTGTGGTACGCTCTCGAAGAGTCGTGTTG
TTTGGGAATGCAGCACTAAATGGGTGGTAAATTCCATCTAAAGCTAAATA
TTGGCGAGAGACCGATAGCAAACAAGTACCGTGAGGGAAAGATGAAAAGA
ACTTTGGAAAGAGAGTTAAACAGTACGTGAAATTGTTGAAAGGGAAACGC
TTGAAGTCTAGTCGCGTCGGTTGGAAATCAGTCTTGC--TTCTGCTTGAT
GTACTTT-CTAATCGACGGGTCAGCATCAGTTTTGACCGTTGGATAAAGG
TTGGGGGAATGTGGCATCCTCGGATGTG-TTATAGCCTCTGATTGCATAC
AACGGTTGGGACTGAGGAACTCAGCACGCCGCAAGGCCGGGTAC-TCGTA
CCACGTTCGTGCTTAGGATGCTGGCATAATAGCTTTAATCGACCCGTCTT
GAAACACGGACCAAGGAGTCTAACATGCCTGCGAGTGTTTGGGTGGAAAA
CCCGAGCGCGCAATGAAAGTGAAAGTTGAGAACTCATCAGAGTGCATCGA
CGCCCGGACCAGACG-TTTTCTGACGGCTCCGCGGTAGAGCATGTATGTT
GGGACCCGAAAGATGGTGAACTATGCCTGAATAGGGTGAAGCCAGAGGAA
ACTCTGGTGGAGGCTCGTAGCGATTCTGACGTGCAAATCGATCGTCG---
--------------------
>Hymenopellis raphanipes HMJAU 67040
GCGGAAGGATCATTATTGAAAACACTGAAC-GCTTGCGGCTT--CACTTC
TGTTGCTGAC----TTTCCTTA------GGGGAAGTATGTGCACGT--TT
G-AACTCGCTCGCCTCTTCTTTG-TCCACCTGTGCACCTTTTGTAGATCT
GGTTGG-GAA--GCTCACTT-------------------GAAGTGGATTT
TGAAGGGTTT--GCTT--------G-------CGCTCCCTTTGTCCGG-C
CAGGTCTATGCTTC--ACATCATCTCTTTGTATGTTTAGAATGTCTTG-T
TTATT--GGACTT-GACCGTCCTTTAAAAAAACTTAATACAACTTTCAAC
AACGGATCTCTTGGCTCTCGCATCGATGAAGAACGCAGCGA---------
---AATGCGATAACTAATGTGAATTGCAGAATTCAGTGAATCATCGAGTC
TTTGAACGCACCTTGCGCCCTTTGGTATTCCGAAGGGCATGCCTGTTTGA
GTGTCAGTAAATTCTCAAC--CCTTCTTACTTTG---TTGTTAAGG-ATG
GGATTGGAT-GGTGGAGGC-TTGCCGGAT-GTTCA--------A-CGTTC
AGCTCCTCTGAAATGCATTAGCGG--TACAACCATTTAC--TTGAGCTTA
CGCTAAGCTGTGATAAT-ATCTAAGCT---AGC-TGGTTCAGAGTG-TTG
GCAGAGTTCGGG---TTTTTGAAG-GGTTTTGC-TTCGCG----GCTCCC
TTTGTGTTCTCTCTCTTAG-GGGAGGGATACCTATGCGA---CT-CTGTG
AAAAAG--TGTTGTTGCGGCTTCCAACCGTCTCTTGAAA-CTGGGACAAA
---------CGTTT-TAAACTGATTATT-GAC------------------
-----------GCGAGTGAAGAGGGAAAAGCTCAAATTTAAAATCTGGCA
GCTTTGCTGTCCGAGTTGTAATTTAGAGAAGTGTTACCCTTGCTGGACCG
TGTACAAGTTTCCTGGAACGGAACGTCATAGAGGGTGAGAATCCCGTCTT
TGACACGGACTCCCAGCATG-CTGTGGTACGCTCTCGAAGAGTCGTGTTG
TTTGGGAATGCAGCACTAAATGGGTGGTAAATTCCATCTAAAGCTAAATA
TTGGCGAGAGACCGATAGCAAACAAGTACCGTGAGGGAAAGATGAAAAGA
ACTTTGGAAAGAGAGTTAAACAGTACGTGAAATTGTTGAAAGGGAAACGC
TTGAAGTCTAGTCGCGTCGGTTGGAAATCAGTCTTGC--TTCTGCTTGAT
GTACTTT-CTAATCGACGGGTCAGCATCAGTTTTGACCGTTGGATAAAGG
TTGGGGGAATGTGGCATCCTCGGATGTG-TTATAGCCTCTGATTGCATAC
AACGGTTGGGACTGAGGAACTCAGCACGCCGCAAGGCCGGGTAC-TCGTA
CCACGTTCGTGCTTAGGATGCTGGCATAATAGCTTTAATCGACCCGTCTT
GAAACACGGACCAAGGAGTCTAACATGCCTGCGAGTGTTTGGGTGGAAAA
CCCGAGCGCGCAATGAAAGTGAAAGTTGAGAACTCATCAGAGTGCATCGA
CGCCCGGACCAGACGTTTTTCTGACGGCTCCGCGGTAGAGCATGTATGTT
GGGACCCGAAAGATGGTGAACTATGCCTGAATAGGGTGAAGCCAGAGGAA
ACTCTGGTGGAGGCTCGTAGCGATTCTGACGTGCAAATCGATCGTC----
--------------------
>Hymenopellis raphanipes HMJAU 67051
GCGGAAGGATCATTATTGAAAACACTGAAC-GCTTGCGGCTT--CACTTC
TGTTGCTGAC----TTTCCTTA------GGGGAAGTATGTGCACGT--TT
G-AACTCGCTCGCCTCTTCTTTG-TCCACCTGTGCACCTTTTGTAGATCT
GGTTGG-GAA--GCTCACTT-------------------GAAGTGGATTT
TGAAGGGTTT--GCTT--------G-------CGCTCCCTTTGTCCGG-C
CAGGTCTATGCTTC--ACATCATCTCTTTGTATGTTTAGAATGTCTTG-T
TTATT--GGACTT-GACCGTCCTTTAAAAAAACTTAATACAACTTTCAAC
AACGGATCTCTTGGCTCTCGCATCGATGAAGAACGCAGCGA---------
---AATGCGATAACTAATGTGAATTGCAGAATTCAGTGAATCATCGAGTC
TTTGAACGCACCTTGCGCCCTTTGGTATTCCGAAGGGCATGCCTGTTTGA
GTGTCAGTAAATTCTCAAC--CCTTCTTACTTTG---TTGTTAAGG-ATG
GGATTGGAT-GGTGGAGGC-TTGCCGGAT-GTTCA--------A-CGTTC
AGCTCCTCTGAAATGCATTAGCGG--TACAACCATTTAC--TTGAGCTTA
CGCTAAGCTGTGATAAT-ATCTAAGCT---AGC-TGGTTCAGAGTG-TTG
GCAGAGTTCGGG---TTTTTGAAG-GGTTTTGC-TTCGCG----GCTCCC
TTTGTGTTCTCTCTCTTAG-GGGAGGGATACCTATGCGA---CT-CTGTG
AAAAAG--TGTTGTTGCGGCTTCCAACCGTCTCTTGAAA-CTGGGACAAA
---------CGTTT-TAAACTGATTATT-GAC-----------------C
CCCTAGTAACTGCGAGTGAAGAGGGAAAAGCTCAAATTTAAAATCTGGCA
GCTTTGCTGTCCGAGTTGTAATTTAGAGAAGTGTTACCCTTGCTGGACCG
TGTACAAGTTTCCTGGAACGGAACGTCATAGAGGGTGAGAATCCCGTCTT
TGACACGGACTCCCAGCATG-CTGTGGTACGCTCTCGAAGAGTCGTGTTG
TTTGGGAATGCAGCACTAAATGGGTGGTAAATTCCATCTAAAGCTAAATA
TTGGCGAGAGACCGATAGCAAACAAGTACCGTGAGGGAAAGATGAAAAGA
ACTTTGGAAAGAGAGTTAAACAGTACGTGAAATTGTTGAAAGGGAAACGC
TTGAAGTCTAGTCGCGTCGGTTGGAAATCAGTCTTGC--TTCTGCTTGAT
GTACTTT-CTAATCGACGGGTCAGCATCAGTTTTGACCGTTGGATAAAGG
TTGGGGGAATGTGGCATCCTCGGATGTG-TTATAGCCTCTGATTGCATAC
AACGGTTGGGACTGAGGAACTCAGCACGCCGCAAGGCCGGGTAC-TCGTA
CCACGTTCGTGCTTAGGATGCTGGCATAATAGCTTTAATCGACCCGTCTT
GAAACACGGACCAAGGAGTCTAACATGCCTGCGAGTGTTTGGGTGGAAAA
CCCGAGCGCGCAATGAAAGTGAAAGTTGAGAACTCATCAGAGTGCATCGA
CGCCCGGACCAGACG-TTTTCTGACGGCTCCGCGGTAGAGCATGTATGTT
GGGACCCGAAAGATGGTGAACTATGCCTGAATAGGGTGAAGCCAGAGGAA
ACTCTGGTGGAGGCTCGTAGCGATTCTGACGTGCAAATCGATCGTCG---
--------------------
>Hymenopellis raphanipes HMJAU 67042
GCGGAAGGATCATTATTGAAAACACTGAAC-GCTTGCGGCTT--CACTTC
TGTTGCTGAC----TTTCCTTA------GGGGAAGTATGTGCACGT--TT
G-AACTCGCTCGCCTCTTCTTTG-TCCACCTGTGCACCTTTTGTAGATCT
GGTTGG-GAA--GCTCACTT-------------------GAAGTGGATTT
TGAAGGGTTT--GCTT--------G-------CGCTCCCTTTGTCCGG-C
CAGGTCTATGCTTC--ACATCATCTCTTTGTATGTTTAGAATGTCTTG-T
TTATT--GGACTT-GACCGTCCTTTAAAAAAACTTAATACAACTTTCAAC
AACGGATCTCTTGGCTCTCGCATCGATGAAGAACGCAGCGA---------
---AATGCGATAACTAATGTGAATTGCAGAATTCAGTGAATCATCGAGTC
TTTGAACGCACCTTGCGCCCTTTGGTATTCCGAAGGGCATGCCTGTTTGA
GTGTCAGTAAATTCTCAAC--CCTTCTTACTTTG---TTGTTAAGG-ATG
GGATTGGAT-GGTGGAGGC-TTGCCGGAT-GTTCA--------A-CGTTC
AGCTCCTCTGAAATGCATTAGCGG--TACAACCATTTAC--TTGAGCTTA
CGCTAAGCTGTGATAAT-ATCTAAGCT---AGC-TGGTTCAGAGTG-TTG
GCAGAGTTCGGG---TTTTTGAAG-GGTTTTGC-TTCGCG----GCTCCC
TTTGTGTTCTCTCTCTTAG-GGGAGGGATACCTATGCGA---CT-CTGTG
AAAAAG--TGTTGTTGCGGCTTCCAACCGTCTCTTGAAA-CTGGGACAAA
---------CGTTT-TAAACTGATTATT-GAC-----------------C
CCCTAGTAACTGCGAGTGAAGAGGGAAAAGCTCAAATTTAAAATCTGGCA
GCTTTGCTGTCCGAGTTGTAATTTAGAGAAGTGTTACCCTTGCTGGACCG
TGTACAAGTTTCCTGGAACGGAACGTCATAGAGGGTGAGAATCCCGTCTT
TGACACGGACTCCCAGCATG-CTGTGGTACGCTCTCGAAGAGTCGTGTTG
TTTGGGAATGCAGCACTAAATGGGTGGTAAATTCCATCTAAAGCTAAATA
TTGGCGAGAGACCGATAGCAAACAAGTACCGTGAGGGAAAGATGAAAAGA
ACTTTGGAAAGAGAGTTAAACAGTACGTGAAATTGTTGAAAGGGAAACGC
TTGAAGTCTAGTCGCGTCGGTTGGAAATCAGTCTTGC--TTCTGCTTGAT
GTACTTT-CTAATCGACGGGTCAGCATCAGTTTTGACCGTTGGATAAAGG
TTGGGGGAATGTGGCATCCTCGGATGTG-TTATAGCCTCTGATTGCATAC
AACGGTTGGGACTGAGGAACTCAGCACGCCGCAAGGCCGGGTAC-TCGTA
CCACGTTCGTGCTTAGGATGCTGGCATAATAGCTTTAATCGACCCGTCTT
GAAACACGGACCAAGGAGTCTAACATGCCTGCGAGTGTTTGGGTGGAAAA
CCCGAGCGCGCAATGAAAGTGAAAGTTGAGAACTCATCAGAGTGCATCGA
CGCCCGGACCAGACG-TTTTCTGACGGCTCCGCGGTAGAGCATGTATGTT
GGGACCCGAAAGATGGTGAACTATGCCTGAATAGGGTGAAGCCAGAGGAA
ACTCTGGTGGAGGCTCGTAGCGATTCTGACGTGCAAATCGATCGTC----
--------------------
>Paraxerula hongoi C 60612
GCGGAAGGATCATTATTG---ACTTTTGTG-GCTTT--------GGGAAT
TGTGGCTGGC----TTTCTTCTTCTTGGAGGAAAGTATGTGCACGT--TC
TTGAGTTGC--AACTCTTCTTTG-TCCACCTGTGCACCTTTTGTAGATCT
GGATCT-C----ACTCGTCCTTT------------CACGAGGGCGGATTT
TGAAGGGTTGCTGTTTG------CGCAGCTC-AGCTCTCTTTG-TTTT-C
CAGGTCTATACCTT-TTTATAAACTC-TTGTATGTTTAGAATGTCTTG-T
TTATT--GGACTT-AACAATCCTTT----AAAACTTATACAACTTTCAAC
AACGGATCTCTTGGCTCTCGCATCGATGAAGAACGCAGCGA---------
---AATGCGATAACTAATGTGAATTGCAGAATTCAGTGAATCATCGAGTC
TTTGAACGCATCTTGCGCCCTTTGGTATTCCGAAGGGCATGCCTGTTTGA
GTGTCAGTAAATTCTCAAC-TCTCTCTTACTTTA---TTGTGATGAGGGC
AGATTGGAT--GTGGGAGG-TTGCTGGAT-TGGTTGT-TTTCAA-CATTC
AGCTCTTCTGAAATATATTAGCAG-----AACCG-TAAC--TTGAC-TT-
-GCTAAGCTGTGATAAT-ATCTAAGCTT-TGGC-TTGCTCA-AGAG--TT
ATAGAGTTCGGG-----TTTGAAG-GG--TTGC-TTAACT----GCTCTC
TTTGTCTTCTCTTTTA------TAGAGATACCTTTGCGA---CT-CTAT-
CATCTA---AAGGCTTCAGCTTCTAACTAAACTA---AA-GCTACACAAG
ATAGTTAGTTTAAC-TTCACTGATTATTTGAC---------------CTC
CCCTAGTAACTGCGAGTGAAGAGGGAAAAGCTCAAATTTAAAATCTGGCA
GCTTTGCTGTCCGAGTTGTAATTTAGAGAAGTGTTACCCTTGCTGGACCG
TGTACAAGTCTCCTGGAACGGAGCGTCATAGAGGGTGAGAATCCCGTCTT
TGACACGGACTACCAGCAAA-GTGTGGTATGCTCTCAAAGAGTCGTGTTG
TTTGGGAATGCAGCACTAAATGGGTGGTAAATTCCATCTAAAGCTAAATA
TTGGCGAGAGACCGATAGCAAACAAGTACCGTGAGGGAAAGATGAAAAGA
ACTTTGGAAAGAGAGTTAAACAGTACGTGAAATTGTTGAAAGGGAAACGC
TTAAAGTCCAGTCGCGTTGGTTGGAAATCAGTCTTGC--TTCTGCTTGAT
GTACTTTCCTAATTGACGGGTCAGCATCAGTTTTGACTGTTGGATAAAGG
TTGAAGGAATGTGGCATCTTCGGATGTG-TTATAGCCTTCAATTGTATAC
AATGGTTGGGACTGAGGAACTCAGCACGCCGAAAGGCCGGGT-C-TTGTA
CCACGTTCGTGCTTAGGATGCTGGCATAATGGCTTTAATCGACCCGTCTT
GAAACACGGACCAAGGAGTCTAACATGCCTGCGAGTGTTTGGGTGGAAAA
CCCGAGCGCGTAATGAAAGTGAAAGTTGAGAACTCTTTAGAGTGCATCGA
CGCCCGGACCAGATGTTTTTCTGACGGATCCGCGGTAGAGCATGTATGTT
GGGACCCGAAAGATGGTGAACTATGCCTGAATAGGGTGAAGCCAGAGGAA
ACTCTGGTGGAGGCTCGTAGCGATTCTGACGTGCAAATCGATCGTCGAAT
TTGGGTATAGGGGCGAAAGA
>Paraxerula americana CLO4746
GCGGAAGGATCATTATTG--AACTTTGAAC-ACTTGTGGCCTTGGCGAAT
TGTTGCTGGC----TTCTCTC--------GGGAAGTATGTGCACGT--TC
TTGAGTCGC--AACTCTTCTTTG-TCCACCTGTGCACCATTTGTAGATCT
GGATCT-C----GCTCGTCCTTT------------CACGAGGGCGGATTT
TGAAGGGTTGCTGTTTGT-----CGCAR----CTTCCTTTTTG-TTTT-C
CAGGTCTATGCCTT---TATAAACTC-TTGTATGTTWAGAATGTCTTG-T
TTATA--GGATTTAAACAATCCTTT----GAAACTTATACAACTTTCAAC
AACGGATKTYTWGGCTCTCGCATCGATGAAGAACGCAGCGA---------
---AATGCGATAACTAATGTGAATTGCAGAATTCAGTGAATCATCGAGTC
TTTGAACGCACCTTGCGCCCTTTGGTATTCCGAAGGGCATGCCTGTTTGA
GTGTCAGTRAATTCTCAAC--CCCTCTTACTTTA---TTGTGATGA-GGT
GGATTGGAT--GTGGAGG--TTGCTGGAT-TGWTG---TTTCAA-CRTTC
AGCTCTWCTAAAATGTATYAKCAR-----AACCG-TAAC--TTGRC-TT-
-GCTAAGCTGWGATAAT-ATCTMASCTT-TGRC-TTGTTCA-ASAG-KTT
ATRGAGMTCGGG-----TTTGAAG-GG--TTGC-TTARCT----GCTCTS
TTTGCCTTCTCTWCA-------YRGARATMCCTTTGCGA---CT-CTAT-
CATCTM---AAGGCTTCSGCTTYTAACTGTCTTGT--GA-ACMAGACRWA
-------------C-TCAACTGATTATTTGAC---------------CTC
CCCTAGTAACTGCGAGTGAAGAGGGAAAAGCTCAAATTTAAAATCTGGCA
GCTTCGCTGTCCGAGTTGTAATTTAGAGAAGTGTTACCCTTGCTGGACCG
TGTACAAGTCTCCTGGAACGGAGCGTCATAGAGGGTGAGAATCCCGTCTT
TGACACGGATTACCAGTAAA-TTGTGGTATGCTCTCAAAGAGTCGTGTTG
TTTGGGAATGCAGCACTAAATGGGTGGTAAATTCCATCTAAAGCTAAATA
TTGGCGAGAGACCGATAGCAAACAAGTACCGTGAGGGAAAGATGAAAAGA
ACTTTGGAAAGAGAGTTAAACAGTACGTGAAATTGTTGAAAGGGAAACGC
TTAAAGTCCAGTCGCGTTGGTTGGAAATCAGTCTTGC--TTCTGCTTGAT
GTACTTT-CTAATTGACGGGTCAGCATCAGTTTTGACCGTTGGATAAAGG
TTGGAGGAATGTGGCATCTTCGGATGTG-TTATAGCCTTCGATTGTATAC
AATGGTTGGGACTGAGGAACTCAGCACGCCGAAAGGCCGGGT-C-TTGTA
CCACGTTCGTGCTTAGGATGCTGGCATAATGGCTTTAATCGACCCGTCTT
GAAACACGGACCAAGGAGTCTAACATGCCTGCGAGTGTTTGGGTGGAAAA
CCCGAGCGCGTAATGAAAGTGAAAGTTGAGAACTCTTCAGAGTGCATCGA
CGCCCGGACCAGACG-TTTTCTGACGGATCCGCGGTAGAGCATGTATGTT
GGGACCCGAAAGATGGTGAACTATGCCTGAATAGGGTGAAGCCAGAGGAA
ACTCTGGTGGAGGCTCGTAGCGATTCTGACGTGCAAATCGATCGTCGAAT
TTGGGTATAGGGGCGAAAGA
>Paraxerula americana DBG21746
GCGGAAGGATCATTATTG--AACTTTGAAC-ACTTGTGGCCTTGGGGAAT
TGTTGCTGGC----TTCTCTC--------GGGAAGTATGTGCACGT--TC
TTGAGTCGC--AACTCTTCTTTG-TCCACCTGTGCACCATTTGTAGATCT
GGATCT-C----GCTCGTCCTTT------------CACGAGGGCGGATTT
TGAAGGGTTGCTGTTTGT-----CGCAG----CTTCCTTTTTG-TTTT-C
CAGGTCTATGCCTT---TATAAACTC-TTGTATGTTTAGAATGTCTTG-T
TTATA--GGATTTAAACAATCCTTT----AAAACTTATACAACTTTCAAC
AACGGATCTCTTGGCTCTCGCATCGATGAAGAACGCAGCGA---------
---AATGCGATAACTAATGTGAATTGCAGAATTCAGTGAATCATCGAGTC
TTTGAACGCATCTTGCGCCCTTTGGTATTCCGAAGGGCATGCCTGTTTGA
GTGTCAGTAAATTCTCAAC--CCCTCTTACTTTA---TTGTGATGA-GGT
GGATTGGAT--GTGGAGG--TTGCTGGAT-TGTTG---TTTCAA-CGTTC
AGCTCTTCTAAAATGTATTAGCAG-----AACCG-TAAC--TTGGC-TT-
-GCTAAGCTGTGATAAT-ATCTAAGCTT-TGGC-TTGCTCA-AGAG-TTT
ATAGAGCTCGGG-----TTTGAAG-GG--TTGC-TTAACT----GCTCTC
TTTGCCTTCTCTTCA-------CAGAGATACCTTTGCGA---CT-CTAT-
CATCTA---AAGGCTTCGGCTTCTAACTGTCTTGT--AA-ACAAGACAAA
-------------C-TCAACTGATTATTTGAC---------------CTC
CCCTAGTAACTGCGAGTGAAGAGGGAAAAGCTCAAATTTAAAATCTGGCA
GCTTCGCTGTCCGAGTTGTAATTTAGAGAAGTGTTACCCTTGCTGGACCG
TGTACAAGTCTCCTGGAACGGAGCGTCATAGAGGGTGAGAATCCCGTCTT
TGACACGGATTACCAGTAAA-TTGTGGTATGCTCTCAAAGAGTCGTGTTG
TTTGGGAATGCAGCACTAAATGGGTGGTAAATTCCATCTAAAGCTAAATA
TTGGCGAGAGACCGATAGCAAACAAGTACCGTGAGGGAAAGATGAAAAGA
ACTTTGGAAAGAGAGTTAAACAGTACGTGAAATTGTTGAAAGGGAAACGC
TTAAAGTCCAGTCGCGTTGGTTGGAAATCAGTCTTGCT-TTCTGCTTGAT
GTACTTT-CTAATTGACGGGTCAGCATCAGTTTTGACCGTTGGATAAAGG
TTGGAGGAATGTGGCATCTTCGGATGTGTTTATAGCCTTCGATTGTATAC
AATGGTTGGGACTGAGGAACTCAGCACGCCGAAAGGCCGGGT-C-TTGTA
CCACGTTCGTGCTTAGGATGCTGGCATAATGGCTTTAATCGACCCGTCTT
GAAACACGGACCAAGGAGTCTAACATGCCTGCGAGTGTTTGGGTGGAAAA
CCCGAGCGCGTAATGAAAGTGAAAGTTGAGAACTCTTCAGAGTGCATCGA
CGCCCGGACCAGACG-TTTTCTGACGGATCCGCGGTAGAGCATGTATGTT
GGGACCCGAAAGATGGTGAACTATGCCTGAATAGGGTGAAGCCAGAGGAA
ACTCTGGTGGAGGCTCGTAGCGATTCTGACGTGCAAATCGATCGTCGAAT
TTGGGTATAGGGGCGAAAGA
>Paraxerula ellipsospora HKAS 56261
--GGAAGGATCATTATTG--AACTTTGAAC-ATTTGTGACTT--GGAAAC
TGTTGCTGGC----TTCTTTC--------GGGGAGTATGTGCACGT--TC
C-GGGTTGC--AACTCTTCTTTG-TCCACCTGTGCACCTTTTGTAGATCT
GGATCT-C----GCTCGTCCTTT------------CACGAGGGCGGATTT
TGAAGGGTTGCTTGCTGTTTTTGCGCAGGTCAAGCTTCCTTTG-TTTT-C
CAGGTTTATGCCTT--TTATAATCTC-TTGTATGTTTAGAATGTCTTG-T
TTATTAAGGACTT-CACCGTCCTTT--AAAACTTATATACAACTTTCAAC
AACGGATCTCTTGGCTCTCGCATCGATGAAGAACGCAGCGA---------
---AATGCGATAACTAATGTGAATTGCAGAATTCAGTGAATCATCGAGTC
TTTGAACGCACCTTGCGCCCTTTGGCATTCCGAAGGGCATGCCTGTTTGA
GTGTCAGTAAATTCTCAACCCCTCTCTTACTTTA---TTGTGAGGA-GGT
GGATTGGAT-GGTGGAGG--CTGCTGGAT-TGTTTTTGTTAAAA-CGTTC
AGCTCTTCTGAAATGTATTAGCAG-----AACCG-TTAC--TTGGC-TT-
-GCTAAGCTGTGATAAT-ATCTAAGCTT---GC-TTGTTCA-AGAG-TTG
ATAGAGTTCGGG-----TTTGAAG-GG--TTGC--TTACC----GCTCTC
TTTGCTTTCTCTTTTAC-----AAGAGATACCTTTGCGACT-CT-CTAT-
CCAGTA---AAGGCTTCAGCTTCTAACCGTCTGT---AA-TTAAGACAAA
-------------C-ATAACTGATTATTTGAC---------------C--
-----------------------------GCTCAAATTTAAAATCTGGCA
GCTTCGCTGTCCGAGTTGTAATTTAGAGAAGTATTGCCCTTGCTGGACCG
TGTACAAGTCTCCTGGAACGGAGCGTCATAGAGGGTGAGAATCCCGTCTT
TGACACGGACTACCAGTAAA-TTGTGGTATGCTCTCAAAGAGTCGTGTTG
TTTGGGAATGCAGCACTAAATGGGTGGTAAATTCCATCTAAAGCTAAATA
TTGGCGAGAGACCGATAGCAAACAAGTACCGTGAGGGAAAGATGAAAAGA
ACTTTGGAAAGAGAGTTAAATAGTACGTGAAATTGTTGAAAGGGAAACGC
TTAAAGTCCAGTCGCGTTAGTTGGAAATCAGTCTTGC--TTCTGCTTGAT
GTACTTT-CTAATTGACGGGTCAGCATCAGTTTTGACCATTGGATAAAGG
TTGGAGGAATGTGGCATCTTCGGATGTG-TTATAGCCTTCAATTGTATAC
AATGGTTGGGACTGAGGAACTCAGCACGCCGAAAGGCCGGGT-CTTTGTA
CCACGTTCGTGCTTAGGATGCTGGCATAATGGCTTTAATCGACCCGTCTT
GAAACACGGACCAAGGAGTCTAACATGCCTGCGAGTGTTTGGGTGGAAAA
CCCGAGCGCGCAATGAAAGTGAAAGTTGACAACTCTTTAGAGTGCATCGA
CGCCCGGACCAGACG-TTTTCTGACGGATCCGCGGTAGAGCATGTATGTT
GGGACCCGAAAGATGGTGAACTATGCCTGAATAGGGTGAAGCCAGAGGAA
ACTCTGGTGGAGGCTCGTAGCGATTCTGACGTGCAAATCGATCGTCGAAT
TTGGGTATAGGGGCGAAAGA
>Paraxerula hongoi HKAS 51985
--GGAAGGATCATTATTG--AACTTTTGTG-GCTTT--------GGGAAT
TGTGGCTGGC----TTTCTTCTTCTTGGAGGAAAGTATGTGCACGT--TC
TTGAGTTGC--AACTCTTCTTTG-TCCACCTGTGCACCTTTTGTAGATCT
GGATCT-C----ACTCGTCCTTT------------CACGAGGGCGGATTT
TGAAGGGTTGCTGTTTG------CGCAGCTC-AGCTCTCTTTG-TTTT-C
CAGGTCTATACCTT-TTTATAAACTC-TTGTATGTTTAGAATGTCTTG-T
TTATT--GGACTT-AACAATCCTTT----AAAACTTATACAACTTTCAAC
AACGGATCTCTTGGCTCTCGCATCGATGAAGAACGCAGCGA---------
---AATGCGATAACTAATGTGAATTGCAGAATTCAGTGAATCATCGAGTC
TTTGAACGCATCTTGCGCCCTTTGGTATTCCGAAGGGCATGCCTGTTTGA
GTGTCAGTAAATTCTCAAC-TCTCTCTTACTTTA---TTGTGATGAGGGC
AGATTGGAT--GTGGGAGG-TTGCTGGAT-TGGTTGT-TTTCAA-CATTC
AGCTCTTCTGAAATATATTAGCAG-----AACCG-TAAC--TTGAC-TT-
-GCTAAGCTGTGATAAT-ATCTAAGCTT-TGGC-TTGCTCA-AGAG--TT
ATAGAGTTCGGG-----TTTGAAG-GG--TTGC-TTAACT----GCTCTC
TTTGTCTTCTCTTTTA------TAGAGATACCTTTGCGA---CT-CTAT-
CATCTA---AAGGCTTCAGCTTCTAACTAAACTA---AA-GCTACACAAG
ATAGTTAGTTTAAC-TTCACTGATTATTTGAC---------------C--
--------------------------------------------------
--------------------------------------------------
--------------GGAACGGAGCGTCATAGAGGGTGAGAATCCCGTCTT
TGACACGGACTACCAGCAAA-GTGTGGTATGCTCTCAAAGAGTCGTGTTG
TTTGGGAATGCAGCACTAAATGGGTGGTAAATTCCATCTAAAGCTAAATA
TTGGCGAGAGACCGATAGCAAACAAGTACCGTGAGGGAAAGATGAAAAGA
ACTTTGGAAAGAGAGTTAAACAGTACGTGAAATTGTTGAAAGGGAAACGC
TTAAAGTCCAGTCGCGTTGGTTGGAAATCAGTCTTGC--TTCTGCTTGAT
GTACTTTCCTAATTGACGGGTCAGCATCAGTTTTGACTGTTGGATAAAGG
TTGAAGGAATGTGGCATCTTCGGATGTG-TTATAGCCTTCAATTGTATAC
AATGGTTGGGACTGAGGAACTCAGCACGCCGAAAGGCCGGGT-C-TTGTA
CCACGTTCGTGCTTAGGATGCTGGCATAATGGCTTTAATCGACCCGTCTT
GAAACACGGACCAAGGAGTCTAACATGCCTGCGAGTGTTTGGGTGGAAAA
CCCGAGCGCGTAATGAAAGTGAAAGTTGAGAACTCTTTAGAGTGCATCGA
CGCCCGGACCAGATGTTTTTCTGACGGATCCGCGGTAGAGCATGTATGTT
GGGACCCGAAAGATGGTGAACTATGCCTGAATAGGGTGAAGCCAGAGGAA
ACTCTGGTGGAGGCTCGTAGCGATTCTGACGTGCAAATCGATCGTCGAAT
TTGGGTATAGGGGCGAAAGA
>Rhodotus asperior HKAS 56754
GCGGAAGGATCATTATTG--AACTTTGAAT-ACTTGTGGCTT---CGAGC
TGTTGCTGGC----CTCCTAAC--------TGAGGCATGTGCACGC--TC
A-GGGTTGC---AACTTTCTTCG-TCCACCTGTGCACATTATGTAGGTCT
GGATAC-C----TCTCGCATACTCT-----------------GCGGA-TG
GGAAGGGTGCGGCTCTG------CC-------CGCTCCTTCTG-CTTT-C
CAGGCCTATGTCTCTTTTAAACACTA-TTGTATGTCATGAATGTCTTTGT
TTATT--TGGACT--TTGGTCCTAT---AAAACTTTATACAACTTTCAAC
AACGGATCTCTTGGCTCTCGCATCGATGAAGAACGCAGCGA---------
---AATGCGATAACTAATGTGAATTGCAGAATTCAGTGAATCATCGAGTC
TTTGAACGCACCTTGCGCCCTTTGGTATTCCGAAGGGCATGCCTGTTTGA
GTGTCAGTAACTTCTCAAC--CTCCCTCACTTTG---TTGTGAGTT-GGC
GGATTGGAT--GTGGAGGC-TTGCTGGAC-CCCCT---TCAATG-GGATC
AGCTCCTCTGAAATGCATTAGCAG----AAACCG-TAAC--TTTGG-CTC
ACTGCAGCTGTGATAAT-ATCTACGGCTATAGTGTGGC---------TAC
CTCACGTTTGGG-----TTTGAAG-GG--CTGC-TTCTTACGAAGCTCCC
TTTGCCTTCTCTATTTGTT---TAGAGATACCTATGCAAACGCT-TTGA-
GACTAC--GGCTTTTTCAGCTTCAAATCGTCTTC---------GGACAA-
---------------CTAATTGACCATTTGAC---------------CTC
CCCTAGTAACTGCGAGTGAAGAGGGAAAAGCTCAAATTTAAAATCTGGCA
GCTTCGCTGTCCGAGTTGTAATTTAGAGAAGTGATGCCCGTGCTGGACCG
TGTACAAGTCTCCTGGAATGGAGCGTCATAGAGGGTGAGAATCCCGTCTT
TGACACGGACTCCCAGTGCA-TTGTGGTACGCTCTCAAAGAGTCGTGTTG
TTTGGGAATGCAGCACTAAATGGGTGGTAAATTCCATCTAAAGCTAAATA
TTGGCGAGAGACCGATAGCAAACAAGTACCGTGAGGGAAAGATGAAAAGA
ACTTTGGAAAGAGAGTTAAACAGTACGTGAAATTGTTGAAAGGGAAACGC
TTAAAGTCCAGTCGCGTCTTCTGGGAATCAGTCTTGC--TTCTGCRTGAT
GTACTTT-CTAGTTGACGGGTCAGCATCAGTTTTGACCGGTGGATAAGAG
TTGGAGGAATGTGGCACCTTCGGGTGTG-TTATAGCCTCTGATTGTATAC
GCCGGTTGGGACTGAGGAACTCAGCACGCCGCAAGGCCGGGT-C-TTTGA
CCACGTTCGTGCTTAGGATGCTGGCATAATGGCTTTAATCGACCCGTCTT
GAAACACGGACCAAGGAGTCTAACATGCCTGCGAGTATTTGGGTGGAAAA
CCCGAGTGCGTAATGAAAGTGAAAGTTGAGAACTCTCTAGAGTGCATCGA
CGCCCGGACCAGACG-TTTTCTGACGGATCCGCGGTAGAGCATGTATGTT
GGGACCCGAAAGATGGTGAACTATGCCTGAATAGGGTGAAGCCAGAGGAA
ACTCTGGTGGAGGYTCGTAKCGATTCTGACGTGCAAATCGATCGTCGAAT
TTGGGTATAGGGGCGAAAGA
>Rhodotus palmatus HMJAU 6872
GCGGAAGGATCATTATTG--AACTTTGAAT-ACTTGTGGCTT---CGAGC
TGTTGCTGGC----CTCCTAAC-------AAGAGGCATGTGCACGC--TT
G-GGGTTGC---AACTTTCTTCG-TCCACCTGTGCACTTTATGTAGGTCT
GGATAC-C----TCTCGCATACTCT-----------------GCGGA-TG
GGAAGGGTGCGGCTCTG------CC-------CGCTCCTTCTG-CTTT-C
CAGGCCTATGTCTCTTTTAAACACTA-TTGTATGTCATGAATGTCTTTGT
TTGTT--TGGACT-TTTGGTCCTAT---AAAACTTTATACAACTTTCAAC
AACGGATCTCTTGGCTCTCGCATCGATGAAGAACGCAGCGA---------
---AATGCGATAACTAATGTGAATTGCAGAATTCAGTGAATCATCGAGTC
TTTGAACGCACCTTGCGCCCTTTGGTATTCCGAAGGGCATGCCTGTTTGA
GTGTCAGTAACTTCTCAAC--CTCCCTCACTTTG---TTGTGAGTT-GGC
AGATTGGAT--GTGGAGGC-TTGCTGGAC-CCCCT---TCAATGGGGATC
AGCTCCTCTGAAATGCATTAGCAG----AAACCG-TAAC--TTTGG-CTC
ACTGCAGCTGTGATAAT-ATCTACGGCTATGGTGTGGC---------TAC
CTCACGTTTGGG-----TTTGAAG-GG--CTGC-TTCTTACGAAGCTCCC
TTTGCCTTCTCTATTTGTT---TAGAGATACCTATGCAAACGCT-TTGA-
GACTAC--GGCTTTTTCAGCTTCTAATCGTCTTC---------GGACAA-
---------------CTAATTGACCATTTGAC---------------CTC
CCCTAGTAACTGCGAGTGAAGAGGGAAAAGCTCAAATTTAAAATCTGGCA
GCTTCGCTGTCCGAGTTGTAATTTAGAGAAGCGATGCCCGTGCTGGACCG
TGTACAAGTCTCCTGGAATGGAGCGTCATAGAGGGTGAGAATCCCGTCTT
TGACACGGACTCCCAGTGCA-TTGTGGTACGCTCTCAAAGAGTCGTGTTG
TTTGGGAATGCAGCACTAAATGGGTGGTAAATTCCATCTAAAGCTAAATA
TTGGCGAGAGACCGATAGCAAACAAGTACCGTGAGGGAAAGATGAAAAGA
ACTTTGGAAAGAGAGTTAAACAGTACGTGAAATTGTTGAAAGGGAAACGC
TTAAAGTCCAGTCGCGTCTTCTGGGAATCAGTCTTGC--TTCTGCATGAT
GTACTTT-CTAGTCGACGGGTCAGCATCAGTTTTGACCGGTGGACAAGAG
TTGGAGGAATGTGGCACCTTCGGGTGTG-TTATAGCCTCTGATTGTATAC
GCCGGTTGGGACTGAGGAACTCAGCACGCCGCAAGGCCGGGT-CTTTTGA
CCACGTTCGTGCTTAGGATGCTGGCATAATGGCTTTAATCGACCCGTCTT
GAAACACGGACCAAGGAGTCTAACATGCCTGCGAGTATTTGGGTGGAAAA
CCCGAGTGCGTAATGAAAGTGAAAGTTGAGAACTCTCTAGAGTGCATCGA
CGCCCGGACCAGACG-TTTTCTGACGGATCCGCGGTRGAGCATGTATGTT
GGGACCCGAAAGATGGTGAACTATGCCTGAATAGGGTGAAGCCAGAGGAA
ACTCTGGTGGAGGCTCGTAGCGATTCTGACGTGCAAATCGATCGTCGAAT
TTGGGTATAGGGGCGAAAGA
>Strobilurus albipilatus TENN52599
GCGGAAGGATCATTATTG--AACTTTGAAC-ACTTTGTACTC---TTGTC
TGTTGCTGGC----TTCTT----------CGGAAGTATGTGCACGC--TT
G-AGTGCGA--GGCTCTTCTTTG-TCCACCTGTGCACCTTTTGTAGATCT
GGATAC-C----TCTCGCCTTAC--------------CCAAGGCGGATTT
TGAAGGGTTGCTACTT-------CGT------AGCTCCCTTTG-TTTT-C
CAGGTCTATGTCTT--ATATCATCTC-AAGTATGTTTAGAATGTCTTG-A
TTATT--GGACTC----TGTCCTTT---AAAAACTTATACAACTTTCAAC
AACGGATCTCTTGGCTCTCGCATCGATGAAGAACGCAGCGA---------
---AATGCGATAACTAATGTGAATTGCAGAATTCAGTGAATCATCGAGTC
TTTGAACGCACCTTGCGCCCTTTGGTATTCCGAAGGGCATGCCTGTTTGA
GTGTCAGTAAATTCTCAAC--CCCTCTCACTTTG---TTGTGGCGA-GGT
GGATTGGAT--GTGGAGG--TTGCTGGAC-GCTTS-----WTTG-CGATC
AGCTCTTCTGAAATGTATTAGCAG--TAGTACCA-TTAC--TTGGC-TT-
GCTAAGCTTGTGATAAT-ATCTC------TAGC-TTGCTCGC-----TGG
GTAGAGTTCGGG-----TTTGAAG-GG--TTGCTTTAACG---AGCTCTC
TTTGCCTTCTTTCTTTCGA---GAGAGATAACTATGCGA---CT-CTAC-
TAGATG------GCTTCAGCTTCTAACCGTCTGTA-----ACAAGACAAT
---------------ACAACTGACTATTTGAC---------------CTC
CCCTAGTAACTGCGAGTGAAGAGGGAAAAGCTCAAATTTAAAATCTGGCA
GCTTCGCTGTCCGAGTTGTAATTTAGAGAAGTGTTACCCGTGCTGGACCG
TGTACAAGTCTCCTGGAACGGAGCGTCATAGAGGGTGAGAATCCCGTCTT
TGACACGGACTCCCAGTGCA-TTGTGGTACGCTCTCAAAGAGTCGTGTTG
TTTGGGAATGCAGCACTAAATGGGTGGTAAATTCCATCTAAAGCTAAATA
TTGGCGAGAGACCGATAGCAAACAAGTACCGTGAGGGAAAGATGAAAAGA
ACTTTGGAAAGAGAGTTAAACAGTACGTGAAATTGTTGAAAGGGAAACGC
TTAAAGTCCAGTCGCGTTGGTTGGAAATCAGTCTTGC--TTCTGCTTGAT
GTACTTT-CTAACTGACGGGTCAGCATCAGTTTTGACCGTTGGATAAAGG
TTGGAGGAATGTGGCATCTTCGGGTGTG-TTATAGCCTTCGATTGTATAC
AACGGTTGGGACTGAGGAACTCAGCACGCCGAAAGGCCGGGT-C-TTGTA
CCACGTTCGTGCTTAGGATGCTGGCATAATGGCTTTAATCGACCCGTCTT
GAAACACGGACCAAGGAGTCTAACATGCCTGCGAGTATTTGGGTGGAAAA
CCCGAGTGCGCAATGAAAGTGAAAGTTGAGAACTCTTTAGAGTGCATCGA
CGCCCGGACCAGACG-TTTTCTGACGGATCCGCGGTAGAGCATGTATGTT
GGGACCCGAAAGATGGTGAACTATGCCTGAATAGGGTGAAGCCAGAGGAA
ACTCTGGTGGAGGCTCGTAGCGATTCTGACGTGCAAATCGATCGTCGAAT
TTGGGTATAGGGGCGAAAGA
>Strobilurus conigenoides TENN61318
GCGGAAGGATCATTATTG--AACTTTGAAC-ACTTTGTACTC---TTGTC
TGTTGCTGAC----TTCTT----------CGGGAGTATGTGCACGC--TT
G-AGTGCAA--GGCTCTTCTTTG-TCCACCTGTGCACCTTTTGTAGATCT
GGATAC-C----TCTCGCCTTAC--------------CCAAGGCGGA-TT
TGAAGGGTTGCTACTT-------TGT------AGCTCCCTTTG-TTTT-C
CAGGTCTATGTCTT--ATATCATCTC-AAGTATGTTTAGAATGTCTTG-T
TTATT--GGACTC----AGTCCTTT---AAAAACTTATACAACTTTCAAC
AACGGATCTCTTGGCTCTCGCATCGATGAAGAACGCAGCGA---------
---AATGCGATAACTAATGTGAATTGCAGAATTCAGTGAATCATCGAGTC
TTTGAACGCACCTTGCGCCCTTTGGTATTCCGAAGGGCATGCCTGTTTGA
GTGTCAGTAAATTCTCAAC--CCCTCTCACTTTG---TTGTGACGA-GGT
GGATTGGAT--GTGGAGG--TTGCTGGAC-GCCTT--------G-CGATC
AGCTCTTCTGAAATGTATTAGCAG--TAGTACCA-TTAC--TTGGC-TT-
GCTAAGCTTGTGATAAT-ATCTC------TAGC-TTGCTCGC-----TGG
GTAGAGTTCGGG-----TTTGAAG-GG--TTGCTTTAACA---AGCTCTC
TTTGCCTTCTCTCTTTCGA---GAGAGATAACTATGCGA---CT-CTAC-
TAGATG------GCTTCAGCTTCTAACCGTCTGTA-----ACAAGACAAT
---------------ACAACTGACTATTTGAC---------------CTC
CCCTAGTAACTGCGAGTGAAGAGGGAAAAGCTCAAATTTAAAATCTGGCA
GCTTCGCTGTCCGAGTTGTAATTTAGAGAAGTGTTACCCGTGCTGGACCG
TGTACAAGTCTCCTGGAACGGAGCGTCATAGAGGGTGAGAATCCCGTCTT
TGACACGGACTCCCAGTGCA-TTGTGGTACGCTCTCAAAGAGTCGTGTTG
TTTGGGAATGCAGCACTAAATGGGTGGTAAATTCCATCTAAAGCTAAATA
TTGGCGAGAGACCGATAGCAAACAAGTACCGTGAGGGAAAGATGAAAAGA
ACTTTGGAAAGAGAGTTAAACAGTACGTGAAATTGTTGAAAGGGAAACGC
TTAAAGTCCAGTCGCGTTGGTTGGAAATCAGTCTTGC--TTTTGCTTGAT
GTACTTT-CTAACTGACGGGTCAGCATCAGTTTTGACCGTTGGATAAAGG
TTGGAGGAATGTGGCATCTTCGGGTGTG-TTATAGCCTTCGATTGTATAC
AACGGTTGGGACTGAGGAACTCAGCACGCCGAAAGGCCGGGT-C-TTGTA
CCACGTTCGTGCTTAGGATGCTGGCATAATGGCTTTAATCGACCCGTCTT
GAAACACGGACCAAGGAGTCTAACATGCCTGCGAGTATTTGGGTGGAAAA
CCCGAGTGCGTAATGAAAGTGAAAGTTGAGAACTCTTTAGAGTGCATCGA
CGCCCGGACCAGACG-TTTTCTGACGGATCCGCGGTAGAGCATGTATGTT
GGGACCCGAAAGATGGTGAACTATGCCTGAATAGGGTGAAGCCAGAGGAA
ACTCTGGTGGAGGCTCGTAGCGATTCTGACGTGCAAATCGATCGTCGAAT
TTGGGTATAGGGGCGAAAGA
