# Supplementary material for: A new species and new records of Hymenopellis and Xerula (Agaricales, Physalacriaceae) from China
Source: PeerJ. 2023 Dec 20;11:e16681. doi: 10.7717/peerj.16681 (PMC10748483; doi:10.7717/peerj.16681)
Supplement: Supplemental Information 2 [file peerj-11-16681-s002.fas]

>Xerula strigosa HMJAU67049
GCGGAAGGATCATTATTGAACTTTGAA------CACTTTTGTTAAGTAAA
GGTCTGTTGCTGGCTTCTTAGGAAGTATGTTGTGCACGGCTTTTGTTTAG
CAAAGGTTTCTTCTTTGTCCACCTGTGCACCTTTTGTAGATCTGGATA--
----------CTTCTCACCTTCAAAGGTGGATTTTGAAGGGTTGCTCTTT
GGAGC--------TCTCTTTGTTTTTCCAGATCTATGCTTTTATATATTC
TCAAGTATGTTTTGAATGTCTTGTTTATGGGACTTGT---GTCCTTTAAA
ACTTAATACAACTTTCAACAACGGATCTCTTGGCTCTCGCATCGATGAAG
AACGCAGCGAAATGCGATAACTAATGTGAATTGCAGAATTCAGTGAATCA
TCGAGTCTTTGAACGCACCTTGCGCCCTTTGGTATTCTGAAGGGCATGCC
TGTTTGAGTGTCATTATACTCTCAACCCT-TCTCACTTTGTTG---ATGA
GG-TGGATTGGATGTGG-AAGTTGCTGGAACACTTTATTGCAA----TCA
GCTCTTCTAAAATGTATTAGCAGTAGTACCGTTGACTGGGCTT--GCTAG
ACTTGTGGTAAATATCTATAGTCTT-CTTGCTGG--------GTAGAGGT
CAGGTTT-TAAAGGGT--TGCTT----TTATGAGCTCTCTTTGCCTTCTC
TTGAAA-AAGAGATAACTATGTGACTCTATCAGATG----GCTACAGCTT
CTAATCATCTA-----TAATAA-GATAAA--------CTTAACTGACTAT
T-GAC-CCCCTAGTAACTGCGAGTGAAGAGGGAAAAGCTCAAATTTAAAA
TCTGACAGTGTTCTCGCTGTCCGAGTTGTAATTTAGAGAAGTGTTACCCG
TGCTGGACCGTGTACAAGTCTTCTGGAATGGAGCGTCATAGAGGGTGAGA
ATCCCGTCTTTGACACGGACTACCAGTACATTGTGGTATGCTCTCAAAGA
GTCGTGTTGTTTGGGAATGCAGCACTAAATGGGTGGTAAATTCCATCTAA
AGCTAAATATTGGCGAGAGACCGATAGCAAACAAGTACCGTGAGGGAAAG
ATGAAAAGAACTTTGGAAAGAGAGTTAAACAGTACGTGAAATTGTTGAAA
GGGAAACGCTTAAAGTCCAGTCACGTTAGTTGGAAATCAGTCTTGCTT-T
TGCTTGATGTACTTTC-TAATTGATGGGTCAGCATCAGTTTTGACCGTTG
GATAAAGGTTGGAGGAATGTGGCATCTTAGGATGTGTTATAGCCTTTAAT
TGTATACAACGGTTGGGACTGAGGAACTCAGCACGCCGAAAGGCCGGGT-
CTTGTACCACGTTCGTGCTTAGGATGCTGGCATAATGGCTTTAATCGACC
CGTCTTGAAACACGGACCAAGGAGTCTAACATGCCTGCAAGTATTTGGGT
GGAAAACCCGAGTGCGTAATGAAAGTGAAAGTTGAGAACTCTTTAGAGTG
CATCGACGCCCGGACCAGACGTTTT-CTGACGGATCCGCGGTAGAGCATG
TATGTTGGGACCCGAAAGATGGTGAACTATGCCTGAATAGGGTGAAGCCA
GAGGAAACTCTGGTGGAGGCTCGTAGCGATTCTGACGTGCAAATCGATCG
TCGAATTTGGGTATAGGGGCGAAAGA
>Xerula hispida TENN58745
GCGGAAGGATCATTATTGAACTTTGAA------TACTTTTGTTAAGCAAA
GGTCTGTTGCTGGCTTCTTAGGAAGTATATTGTGCACGGCTTTTGTTTAG
CGAAGGTCTCTTCTTTGTCCACCTGTGCACCTTTTGTAGATCTGGATA--
----------CCTCTCACCGTTAAAGGTGGATTTTGAAGGGTTGCTCTTC
GGAGC--------TCTCTTTGTTTT-CCAGGTCTATGCTTTTATATATTC
TCAAGTATGTTTTGAATGTCTTGTTTATAGGACTTGT---GTCCTTTAAA
ACTTAATACAACTTTCAACAACGGATCTCTTGGCTCTCGCATCGATGAAG
AACGCAGCGAAATGCGATAACTAATGTGAATTGCAGAATTCAGTGAATCA
TCGAGTCTTTGAACGCACCTTGCGCCCTTTGGTATTCCGAAGGGCATGCC
TGTTTGAGTGTCAGTATACTCTCAACTCC-TCTCACTTTGTTG---ATGA
GG-TGGATTGGATGTGG-AGGTTGCTGGA-TGCTTTATTGCAA----TCA
GCTCTTCTGAAATGTATTAGCAGTAGTACCGTTGACTGGGCTT--GCTAG
ACTTGTGATAA-TATCTATGGTCTT-CTTGCTGG--------GTAGAGGT
CGGGTTT-TGAAGGGT--TGCTT---TTTACRAGCTCTCTTTGCCTTCTC
TTGAAA-GAGAGATAACTATGCGACTCTATCAGATG----GCTACAGCTT
CTAATCGTCTG-----TAACAA-GACAA---------CTTAACTGACTAT
TTGACCCCCCTAGTAACTGCGAGTGAAGAGGGAAAAGCTCAAATTTAAAA
TCTGGCAGTGTTCTCGCTGTCCGAGTTGTAATTTAGAGAAGTGTTACCCG
TGCTGGACCGTGTACAAGTCTTCTGGAATGGAGCGTCATAGAGGGTGAGA
ATCCCGTCTTTGACACGGACTACCAGTACATTGTGGTACGCTCTCAAAGA
GTCGTGTTGTTTGGGAATGCAGCACTAAATGGGTGGTAAATTCCATCTAA
AGCTAAATATTGGCGAGAGACCGATAGCAAACAAGTACCGTGAGGGAAAG
ATGAAAAGAACTTTGGAAAGAGAGTTAAACAGTACGTGAAATTGTTGAAA
GGGAAACGCTTAAAGTCCAGTCGCGTTGGTTGGAAATCAGTCTTGCTT-T
TGCTTGATGTACTTTC-TGATTGACGGGTCAGCATCAGTTTTGACCGTTG
GATAAAGGTTGGAGGAATGTGGCATCTTCGGATGTGTTATAGCCTTCAAT
TGTATACAACGGTTGGGACTGAGGAACTCAGCACGCCGAAAGGCCGGGT-
CTTGTACCACGTTTGTGCTTAGGATGCTGGCATAATGGCTTTAATCGACC
CGTCTTGAAACACGGACCAAGGAGTCTAACATGCCTGCGAGTATTTGGGT
GGAAAACCCGAGTGCGTAATGAAAGTGAAAGTTGAGAACTCTTTAGAGTG
CATCGACGCCCGGACCAGACGTTTT-CTGACGGATCCGCGGTAGAGCATG
TATGTTGGGACCCGAAAGATGGTGAACTATGCCTGAATAGGGTGAAGCCA
GAGGAAACTCTGGTGGAGGCTCGTAGCGATTCTGACGTGCAAATCGATCG
TCGAATTTGGGTATAGGGGCGAAAGA
>Xerula melanotricha TFB11917 
GCGGAAGGATCATTATTGAACTTTGAA------CACTTTTGTTAAGCAAA
AGTCTGTTGCTGGCTTCTTAGGAAGTATATTGTGCACGGCTTTTGTTTAG
CGAAGGTCTCTTCTTTGTCCACCTGTGCACCTTTTGTAGATCTGGATA--
----------CCTCTCACCGTCAAAGGTGGATTTTGAAGGGTTGCTCTTC
GGAGC--------TCTCTTTGTTTT-CCAGGTCTATGCTTT-ATATCTTC
TCAAGTATGTTTTGAATGTCTTGTTTATGGGACTTGC---GTCCTTTAAA
ACTTAATACAACTTTCAACAACGGATCTCTTGGCTCTCGCATCGATGAAG
AACGCAGCGAAATGCGATAACTAATGTGAATTGCAGAATTCAGTGAATCA
TCGAGTCTTTGAACGCACCTTGCGCCCTTTGGTATTCCGAAGGGCATGCC
TGTTTGAGTGTCAGTATACTCTCAACCCC-TCTCACTTTGTTG---ATGA
GG-TGGATTGGATGTGG-AGGTTGCTGGA-TGCTTCATTGCAA----TCA
GCTCTTCTGAAATGTATTAGCAGTAGTACCGTTGACTGGGCTT--GCTAG
ACTTGTGATAA-TATCTATGGTCTT-CTTGCTGG--------GTAGAGGT
CGGGTTT-TGAAGGGT--TGCTT---TC-ACGAGCTCTCTTTGCCTTCTC
TTGAAA-GAGGGATAACTATGCGACTCTATCAGATG----GCTGCAGCTT
CTAATCGTCTG-----TAACAA-GACAA---------CTTAACTGACTAT
TTGACCCCCCTAGTAACTGCGAGTGAAGAGGGAAAAGCTCAAATTTAAAA
TCTGGCAGTGTTCTCGCTGTCCGAGTTGTAATTTAGAGAAGTGTTACCCG
TGCTGGACCGTGTACAAGTCTTCTGGAATGGAGCGTCATAGAGGGTGAGA
ATCCCGTCTTTGACACGGACTACCAGTGCATTGTGGTACGCTCTCAAAGA
GTCGTGTTGTTTGGGAATGCAGCACTAAATGGGTGGTAAATTCCATCTAA
AGCTAAATATTGGCGAGAGACCGATAGCAAACAAGTACCGTGAGGGAAAG
ATGAAAAGAACTTTGGAAAGAGAGTTAAACAGTACGTGAAATTGTTGAAA
GGGAAACGCTTAAAGTCCAGTCGCGTTGGTTGGAAATCAGTCTTGCTT-T
TGCTTGATGTACTTTC-TGATTGACGGGTCAGCATCAGTTTTGACCGTTG
GATAAAGGTTGGAGGAATGTGGCATCTTCGGATGTGTTATAGCCTTCAAT
TGTATACAACGGTTGGGACTGAGGAACTCAGCACGCCGAAAGGCCGGGT-
CTTGTACCACGTTCGTGCTTAGGATGCTGGCATAATGGCTTTAATCGACC
CGTCTTGAAACACGGACCAAGGAGTCTAACATGCCTGCGAGTATTTGGGT
GGAAAACCCGAGTGCGTAATGAAAGTGAAAGTTGAGAACTCTTTAGAGTG
CATCGACGCCCGGACCAGACGTTTT-CTGACGGATCCGCGGTAGAGCATG
TATGTTGGGACCCGAAAGATGGTGAACTATGCCTGAATAGGGTGAAGCCA
GAGGAAACTCTGGTGGAGGCTCGTAGCGATTCTGACGTGCAAATCGATCG
TCGAATTTGGGTATAGGGGCGAAAGA
>Xerula melanotricha LE10304 
GCGGAAGGATCATTATTGAACTTTGAA------CACTTTTGTTAAGCAAA
AGTCTGTTGCTGGCTTCTTAGGAAGTATATTGTGCACGGCTTTTGTTTAG
CGAAGGTCTCTTCTTTGTCCACCTGTGCACCTTTTGTAGATCTGGATA--
----------CCTCTCACCGTCAAAGGTGGATTTTGAAGGGTTGCTCTTC
GGAGC--------TCTCTTTGTTTT-CCAGGTCTATGCTTT-ATATCTTC
TCAAGTATGTTTTGAATGTCTTGTTTATGGGACTTGC---GTCCTTTAAA
ACTTAATACAACTTTCAACAACGGATCTCTTGGCTCTCGCATCGATGAAG
AACGCAGCGAAATGCGATAACTAATGTGAATTGCAGAATTCAGTGAATCA
TCGAGTCTTTGAACGCACCTTGCGCCCTTTGGTATTCCGAAGGGCATGCC
TGTTTGAGTGTCAGTATACTCTCAACCCC-TCTCACTTTGTTG---ATGA
GG-TGGATTGGATGTGG-AGGTTGCTGGA-TGCTTCATTGCAA----TCA
GCTCTTCTGAAATGTATTAGCAGTAGTACCGTTGACTGGGCTT--GCTAG
ACTTGTGATAA-TATCTATGGTCTT-CTTGCTGG--------GTAGAGGT
CGGGTTT-TGAAGGGT--TGCTT---TC-ACGAGCTCTCTTTGCCTTCTC
TTGAAA-GAGGGATAACTATGCGACTCTATCAGATG----GCTGCAGCTT
CTAATCGTCTG-----TAACAA-GACAA---------CTTAACTGACTAT
TTGACC????????????????????????????????????????????
??????????????????????????????????????????????????
??????????????????????????????????????????????????
??????????????????????????????????????????????????
??????????????????????????????????????????????????
??????????????????????????????????????????????????
??????????????????????????????????????????????????
??????????????????????????????????????????????????
??????????????????????????????????????????????????
??????????????????????????????????????????????????
??????????????????????????????????????????????????
??????????????????????????????????????????????????
??????????????????????????????????????????????????
??????????????????????????????????????????????????
??????????????????????????????????????????????????
??????????????????????????????????????????????????
??????????????????????????????????????????????????
??????????????????????????
>Xerula pudens  TFB11432
GCGGAAGGATCATTATTGAACTTTGAA------CGCTTTTGTCAAGCGAA
GGTCTGTTGCTGGCTTCTTAGGAAGTA--TTGTGCACGTCTTTTGTTTGA
TGAAGGTCTCTTCTTTGTCCACCTGTGCACCTTTTGTAGATCTGGATA--
----------CCTCTCACCGTCAA-GGTGGATTTTGAAGGGTTGCTCTTC
GGAGC--------TCTCTTTGTTTT-CCAGGTCTATGTCTT-ATATCTTC
TCAAGTATGTTTTGAATGTCTTGTTTATTGGACTTTG---TCCTTTAAAA
ACTTAATACAACTTTCAACAACGGATCTCTTGGCTCTCGCATCGATGAAG
AACGCAGCGAAATGCGATAACTAATGTGAATTGCAGAATTCAGTGAATCA
TCGAGTCTTTGAACGCACCTTGCGCCCTTTGGTATTCCGAAGGGCATGCC
TGTTTGAGTGTCAGTAAATTCTCAACCCC-TCTCACTTTGTTGTTGATGA
GG-TGGATTGGATGTGG-AGGTTGCTGGA-TGCTTCATTGCAA----TCA
GCTCTTCTGAAATGTATTAGCAGTAGTACCATTGACTGGGCTT--GCTAG
ACTTGTGATAA-TATCTATGGTCTT-CTTGCTGG--------GTAGAGGT
CGGGTTT--GAAGGGT--TGCTTGTTTTAACAAGCTCTCTTTGCCTTCTC
TTGAAG-AAGAGATAACTATGCGACTCTACCAGATG----GCTACAGCTT
CTAATCGTCTG-----TAACAA-AACAAA--------CTTAACTGACTAT
TTGACCCCCCTAGTAACTGCGAGTGAAGAGGGAAAAGCTCAAATTTAAAA
TCTGGCAGTGTTCTCGCTGTCCGAGTTGTAATTTAGAGAAGTGTTACCCG
TGCTGGACCGTGTACAAGTCTTCTGGAATGGAGCGTCATAGAGGGTGAGA
ATCCCGTCTTTGACACGGACTACCAGTACATTGTGGTACGCTCTCAAAGA
GTCGTGTTGTTTGGGAATGCAGCACTAAATGGGTGGTAAATTCCATCTAA
AGCTAAATATTGGCGAGAGACCGATAGCAAACAAGTACCGTGAGGGAAAG
ATGAAAAGAACTTTGGAAAGAGAGTTAAACAGTACGTGAAATTGTTGAAA
GGGAAACGCTTAAAGTCCAGTCGCGTTGGTTGGAAATCAGTCTTGCTTCT
TGCTTGATGTACTTTC-TGATTGACGGGTCAGCATCAGTTTTGACCGTTG
GATAAAGGTTGGAGGAATGTGGCATCTTCGGATGTGTTATAGCCTTCAAT
TGTATACAACGGTTGGGACTGAGGAACTCAGCACGCCGAAAGGCCGGGT-
CTTGTACCACGTTCGTGCTTAGGATGCTGGCATAATGGCTTTAATCGACC
CGTCTTGAAACACGGACCAAGGAGTCTAACATGCCTGCGAGTATTTGGGT
GGTAAACCCGAGTGCGCAATGAAAGTGAAAGTTGAGAACTCTTTAGAGTG
CATCGACGCCCGGACCAGACGTTTT-CTGACGGATCCGCGGTAGAGCATG
TATGTTGGGACCCGAAAGATGGTGAACTATGCCTGAATAGGGTGAAGCCA
GAGGAAACTCTGGTGGAGGCTCGTAGCGATTCTGACGTGCAAATCGATCG
TCGAATTTGGGTATAGGGGCGAAAGA
>Xerula pudens  C 63308 
GCGGAAGGATCATTATTGAACTTTGAA------TGCTTTTGTCAAGCGAA
GGTCTGTTGCTGGCTTCTTAGGAAGTA--TTGTGCACGTCTTTTGTTTGA
TGAAGGTCTCTTCTTTGTCCACCTGTGCACCTTTTGTAGATCTGGATA--
----------CCTCTCACCGTCAA-GGTGGATTTTGAAGGGTTGCTCTTC
GGAGC--------TCTCTTTGTTTT-CCAGGTCTATGTCTT-ATATCTTC
TCAAGTATGTTTTGAATGTCTTGTTTATTGGACTTTG---TCCTTTAAAA
ACCTAATACAACTTTCAACAACGGATCTCTTGGCTCTCGCATCGATGAAG
AACGCAGCGAAATGCGATAACTAATGTGAATTGCAGAATTCAGTGAATCA
TCGAGTCTTTGAACGCACCTTGCGCCCTTTGGTATTCCGAAGGGCATGCC
TGTTTGAGTGTCAGTAAATTCTCAACCCC-TCTCACTTTGTTGTTGATGA
GG-TGGATTGGATGTGG-AGGTTGCTGGA-TGCTTCATTGCAA----TCA
GCTCTTCTGAAATGTATTAGCAGTAGTACCATTGACTGGGCTT--GCTAG
ACTTGTGATAA-TATCTATGGTCTT-CTTGCTGG--------GTAGAGGT
CGGGTTT--GAAGGGT--TGCTTGTTTTAACAAGCTCTCTTTGCCTTCTC
TTGAAG-A-GAGATAACTATGCGACTCTACCAGATG----GCTACAGCTT
CTAATCGTCTG-----TAACAA-GACAA---------CTTAACTGACTAT
TTGACC????????????????????????????????????????????
??????????????????????????????????????????????????
??????????????????????????????????????????????????
??????????????????????????????????????????????????
??????????????????????????????????????????????????
??????????????????????????????????????????????????
??????????????????????????????????????????????????
??????????????????????????????????????????????????
??????????????????????????????????????????????????
??????????????????????????????????????????????????
??????????????????????????????????????????????????
??????????????????????????????????????????????????
??????????????????????????????????????????????????
??????????????????????????????????????????????????
??????????????????????????????????????????????????
??????????????????????????????????????????????????
??????????????????????????????????????????????????
??????????????????????????
>Xerula strigosa  HKAS73908_
--GGAAGGATCATTATTGAACTTTGAA------CACTTTTGTTAAGTAAA
GGTCTGTTGCTGACTTCTTAGGAAGTATGTTGTGCACGGCTTTTGTTTAG
CAAAGGTCTCTTCTTTGTCCACCTGTGCACCTTTTGTAGATCTGGATA--
----------CCTGTCACCTTCAAAGGTGGATTTTGAAGGGTTGCTCTTT
GGAGC--------TCTCTTTGTTTTTCCAGATCTATGCTTTTATATATTC
TCAAGTATGTTTTGAATGTCTTGTTTATGGGACTTGT---GTCCTTTAAA
ACTTAATACAACTTTCAACAACGGATCTCTTGGCTCTCGCATCGATGAAG
AACGCAGCGAAATGCGATAACTAATGTGAATTGCAGAATTCAGTGAATCA
TCGAGTCTTTGAACGCACCTTGCGCCCTTTGGTATTCTGAAGGGCATGCC
TGTTTGAGTGTCATTATACTCTCAACCCT-TCTCACTTTGTTG---ATGA
GG-TGGATTGGATGTGG-AAGTTGCTGGAACACTTTATTGAAA----TCA
GCTCTTCTAAAATGTATTAGCAGTAGTACCGTTGACTGGGCTT--GCTAG
ACTTGTGGTAAATATCTATAGTCTT-CTTGCTGG--------GTAGAGGT
CAGGTTT-TAAAGGGT--TGCTT----TGATGAGCTCTCTTTGCCTTCTC
TTGAAA-AAGAGATAACTATGTGACTCTATCAGATG----GCTACAGCTT
CTAATCATCTA-----TAATAA-GATAAA--------CTTAACTGACTAT
T-GACC------------------------------GCTCAAATTTAAAA
TCTGACAGTGTTCTCGCTGTCCGAGTTGTAATTTAGAGAAGTGTTACCCG
TGCTGGACCGTGTACAAGTCTTCTGGAATGGAGCGTCATAGAGGGTGAGA
ATCCCGTCTTTGACACGGACTACCAGTACATTGTGGTATGCTCTCAAAGA
GTCGTGTTGTTTGGGAATGCAGCACTAAATGGGTGGTAAATTCCATCTAA
AGCTAAATATTGGCGAGAGACCGATAGCAAACAAGTACCGTGAGGGAAAG
ATGAAAAGAACTTTGGAAAGAGAGTTAAACAGTACGTGAAATTGTTGAAA
GGGAAACGCTTAAAGTCCAGTCACGTTAGTTGGAAATCAGTCTTGCTT-T
TGCTTGATGTACTTTC-TAATTGATGGGTCAGCATCAGTTTTGACCGTTG
GATAAAGGTTGGAGGAATGTGGCATCTTAGGATGTGTTATAGCCTTTAAT
TGTATACAACGGTTGGGACTGAGGAACTCAGCACGCCGAAAGGCCGGGT-
CTTGTACCACGTTCGTGCTTAGGATGCTGGCATAATGGCTTTAATCGACC
CGTCTTGAAACACGGACCAAGGAGTCTAACATGCCTGCAAGTATTTGGGT
GGAAAACCCGAGTGCGTAATGAAAGTGAAAGTTGAGAACTCTTTAGAGTG
CATCGACGCCCGGACCAGACGTTTT-CTGACGGATCCGCGGTAGAGCATG
TATGTTGGGACCCGAAAGATGGTGAACTATGCCTGAATAGGGTGAAGCCA
GAGGAAACTCTGGTGGAGGCTCGTAGCGATTCTGACGTGCAAATCGATCG
TCGAATTTGGGTATAGGGGCGAAAGA
>Xerula strigosa HKAS73923
--GGAAGGATCATTATTGAACTTTGAA------CACTTTTGTTAAGTAAA
GGTCTGTTGCTGGCTTCTTAGGAAGTATGTTGTGCACGGCTTTTGTTTAG
CAAAGGTTTCTTCTTTGTCCACCTGTGCACCTTTTGTAGATCTGGATA--
----------CTTCTCACCTTCAAAGGTGGATTTTGAAGGGTTGCTCTTT
GGAGC--------TCTCTTTGTTTTTCCAGATCTATGCTTTTATATATTC
TCAAGTATGTTTTGAATGTCTTGTTTATGGGACTTGT---GTCCTTTAAA
ACTTAATACAACTTTCAACAACGGATCTCTTGGCTCTCGCATCGATGAAG
AACGCAGCGAAATGCGATAACTAATGTGAATTGCAGAATTCAGTGAATCA
TCGAGTCTTTGAACGCACCTTGCGCCCTTTGGTATTCTGAAGGGCATGCC
TGTTTGAGTGTCATTATACTCTCAACCCT-TCTCACTTTGTTG---ATGA
GG-TGGATTGGATGTGG-AAGTTGCTGGAACACTTTATTGCAA----TCA
GCTCTTCTAAAATGTATTAGCAGTAGTACCGTTGACTGGGCTT--GCTAG
ACTTGTGGTAAATATCTATAGTCTT-CTTGCTGG--------GTAGAGGT
CAGGTTT-TAAAGGGT--TGCTT----TTATGAGCTCTCTTTGCCTTCTC
TTGAAA-AAGAGATAACTATGTGACTCTATCAGATG----GCTACAGCTT
CTAATCATCTA-----TAATAA-GATAAA--------CTTAACTGACTAT
T-GACC------------------------------GCTCAAATTTAAAA
TCTGACAGTGTTCTCGCTGTCCGAGTTGTAATTTAGAGAAGTGTTACCCG
TGCTGGACCGTGTACAAGTCTTCTGGAATGGAGCGTCATAGAGGGTGAGA
ATCCCGTCTTTGACACGGACTACCAGTACATTGTGGTATGCTCTCAAAGA
GTCGTGTTGTTTGGGAATGCAGCACTAAATGGGTGGTAAATTCCATCTAA
AGCTAAATATTGGCGAGAGACCGATAGCAAACAAGTACCGTGAGGGAAAG
ATGAAAAGAACTTTGGAAAGAGAGTTAAACAGTACGTGAAATTGTTGAAA
GGGAAACGCTTAAAGTCCAGTCACGTTAGTTGGAAATCAGTCTTGCTT-T
TGCTTGATGTACTTTC-TAATTGATGGGTCAGCATCAGTTTTGACCGTTG
GATAAAGGTTGGAGGAATGTGGCATCTTAGGATGTGTTATAGCCTTTAAT
TGTATACAACGGTTGGGACTGAGGAACTCAGCACGCCGAAAGGCCGGGT-
CTTGTACCACGTTCGTGCTTAGGATGCTGGCATAATGGCTTTAATCGACC
CGTCTTGAAACACGGACCAAGGAGTCTAACATGCCTGCAAGTATTTGGGT
GGAAAACCCGAGTGCGTAATGAAAGTGAAAGTTGAGAACTCTTTAGAGTG
CATCGACGCCCGGACCAGACGTTTT-CTGACGGATCCGCGGTAGAGCATG
TATGTTGGGACCCGAAAGATGGTGAACTATGCCTGAATAGGGTGAAGCCA
GAGGAAACTCTGGTGGAGGCTCGTAGCGATTCTGACGTGCAAATCGATCG
TCGAATTTGGGTATAGGGGCGAAAGA
>Xerula sinopudens Feng266
--GGAAGGATCATTATTGAACTTTGAA------CACTTTTGTTAAGCAAA
AGTCTGTTGCTGGCTTCTTAGGAAGTATCTTGTGCACGGCTCTTGTTTAG
CGAAGGTCTCTTCTTTGTCCACCTGTGCACCTTTTGTAGATCTGGATAA-
----------CCTCTCACCTTCAAAGGTGGATTTTGAAGGGTTGCTCTTT
GGAGC--------TCTCTTTGTTTT-CCAGGTCTATGCTTT-ATATATTC
TCAAGTATGTTTTGAATGTCTTGTTTATGGGACTTGC---GTCCTTTAAA
ACTTAATACAACTTTCAACAACGGATCTCTTGGCTCTCGCATCGATGAAG
AACGCAGCGAAATGCGATAACTAATGTGAATTGCAGAATTCAGTGAATCA
TCGAGTCTTTGAACGCACCTTGCGCCCTTTGGTATTCCGAAGGGCATGCC
TGTTTGAGTGTCAGTATACTCTCAACCCCCTCTCACTTTGTTG---ATGA
GG-TGGATTGGATGTGG-AGGTTGCTGGA-TGCTTCATTGCAA----TCA
GCTCTTCTGAAATGTATTAGCAGTAGTACCGTTGACTGGGCTT--GCTAG
ACTTGTGATAA-TATCTATGGTCTT-CTTGCTGG--------GTAGAGGT
CGGGTTT-TGAAGGGT--TGCTT---TC-ACGAGCTCTCTTTGCCTTCTC
TTGAAA-GAGAGATAACTATGCGACTCTATCAGATG----GCTACAGCTT
CTAATCGTCTG-----TAACAAAGACAA---------CTTAACTGACTAT
T-GACC------------------------------GCTCAAATTTAAAA
TCTGGCAGTGTTCTCACTGTCCGAGTTGTAATTTAGAGAAGTGTTACCCG
TGCTGGACCGTGTACAAGTCTTCTGGAATGGAGCGTCATAGAGGGTGAGA
ATCCCGTCTTTGACACGGACTACCAGTACATTGTGGTACGCTCTCAAAGA
GTCGTGTTGTTTGGGAATGCAGCACTAAATGGGTGGTAAATTCCATCTAA
AGCTAAATATTGGCGAGAGACCGATAGCAAACAAGTACCGTGAGGGAAAG
ATGAAAAGAACTTTGGAAAGAGAGTTAAACAGTACGTGAAATTGTTGAAA
GGGAAACGCTTAAAGTCCAGTCGCGTTGGTTGGAAATCAGTCTTGCTT-T
TGCTTGATGTACTTTC-TAATTGACGGGTCAGCATCAGTTTTGACCGTTG
GATAAAGGTTGGAGGAATGTGGCATCTTAGGATGTGTTATAGCCTTCAAT
TGTATACAACGGTTGGGACTGAGGAACTCAGCACGCCGAAAGGCCGGGT-
CTTGTACCACGTTCGTGCTTAGGATGCTGGCATAATGGCTTTAATCGACC
CGTCTTGAAACACGGACCAAGGAGTCTAACATGCCTGCGAGTATTTGGGT
GGAAAACCCGAGTGCGTAATGAAAGTGAAAGTTGAGAACTCTTTAGAGTG
CATCGACGCCCGGACCAGACGTTTT-CTGACGGATCCGCGGTAGAGCATG
TATGTTGGGACCCGAAAGATGGTGAACTATGCCTGAATAGGGTGAAGCCA
GAGGAAACTCTGGTGGAGGCTCGTAGCGATTCTGACGTGCAAATCGATCG
TCGAATTTGGGTATAGGGGCGAAAGA
>Xerula sinopudens ZRL20151504
ACTGCGGAGACATTATTGAACTTTGAA------CACTTTTGTTAAGCAAA
AGTCTGTTGCTGGCTTCTTAGGAAGTATCTTGTGCACGGCTCTTGTTTAG
CGAAGGTCTCTTCTTTGTCCACCTGTGCACCTTTTGTAGATCTGGATAA-
----------CCTCTCACCTTCAAAGGTGGATTTTGAAGGGTTGCTCTTC
GGAGC--------TCTCTTTGTTTT-CCAGGTCTATGCTTT-ATATATTC
TCAAGTATGTTTTGAATGTCTTGTTTATGGGACTTGC---GTCCTTTAAA
ACTTAATACAACTTTCAACAACGGATCTCTTGGCTCTCGCATCGATGAAG
AACGCAGCGAAATGCGATAACTAATGTGAATTGCAGAATTCAGTGAATCA
TCGAGTCTTTGAACGCACCTTGCGCCCTTTGGTATTCCGAAGGGCATGCC
TGTTTGAGTGTCAGTATACTCTCAACCCCCTCTCACTTTGTTG---ATGA
GG-TGGATTGGATGTGG-AGGTTGCTGGA-TGCTTCATTGCAA----TCA
GCTCTTCTGAAATGTATTAGCAGTAGTACCGTTGACTGGGCTT--GCTAG
ACTTGTGATAA-TATCTATGGTCTT-CTTGCTGG--------GTAGAGGT
CGGGTTT-TGAAGGGT--TGCTT---TC-ACGAGCTCTCTTTGCCTTCTC
TTGAAA-GAGAGATAACTATGCGACTCTATCAGATG----GCTACAGCTT
CTAATCGTCTG-----TAACAA-GACAA---------CTTAACTGACTAT
TTGACCCCCCTAGTAACTGCGAGTGAAGAGGGAAAAGCTCAAATTTAAAA
TCTGGCAGTGTTCTCACTGTCCGAGTTGTAATTTAGAGAAGTGTTACCCG
TGCTGGACCGTGTACAAGTCTTCTGGAATGGAGCGTCATAGAGGGTGAGA
ATCCCGTCTTTGACACGGACTACCAGTACATTGTGGTACGCTCTCAAAGA
GTCGTGTTGTTTGGGAATGCAGCACTAAATGGGTGGTAAATTCCATCTAA
AGCTAAATATTGGCGAGAGACCGATAGCAAACAAGTACCGTGAGGGAAAG
ATGAAAAGAACTTTGGAAAGAGAGTTAAACAGTACGTGAAATTGTTGAAA
GGGAAACGCTTAAAGTCCAGTCGCGTTGGTTGGAAATCAGTCTTGCTT-T
TGCTTGATGTACTTTC-TAATTGACGGGTCAGCATCAGTTTTGACCGTTG
GATAAAGGTTGGAGGAATGTGGCATCTTAGGATGTGTTATAGCCTTCAAT
TGTATACAACGGTTGGGACTGAGGAACTCAGCACGCCGAAAGGCCGGGT-
CTTGTACCACGTTCGTGCTTAGGATGCTGGCATAATGGCTTTAATCGACC
CGTCTTGAAACACGGACCAAGGAGTCTAACATGCCTGCGAGTATTTGGGT
GGAAAACCCGAGTGCGTAATGAAAGTGAAAGTTGAGAACTCTTTAGAGTG
CATCGACGCCCGGACCAGACGTTTT-CTGACGGATCCGCGGTAGAGCATG
TATGTTGGGACCCGAAAGATGGTGAACTATGCCTGAATAGGGTGAAGCCA
GAGGAAACTCTGGTGGAGGCTCGTAGCGATTCTGACGTGCAAATCGATCG
TCGAATTTGGGTATAGGGGCGAAAGA
>Oudemansiella radicata var. australis  HKAS47605 
--------------------------------------------------
-------------------------------GTGCACGTTGA-AAGTCGC
TT---GCCTCTTCTTTGTCCACCTGTGCACCTTTTGTAGATCTGGCTGGA
TTGCTCACTTCGTCCTTCTGTGGCAAGTGGATTTTGAAGGGTT--TGCTT
G-CGC--------TCCCTTTGTCCT-CCAGGTCTATGCTTCAC-ATCATC
TCTTGTATGTTTAGAATGTCTTGTTTATGGGACTTGACCGTCCTTTAAAA
ACTTAATACAACTTTCAACAACGGATCTCTTGGCTCTCGCATCGATGAAG
AACGCAGCGAAATGCGATAACTAATGTGAATTGCAGAATTCAGTGAATCA
TCGAGTCTTTGAACGCACCTTGCGCCCTTTGGTATTCCGAAGGGCATGCC
TGTTTGAGTGTCAGTAAATTCTCAACCC-CTCTTGCTTTTTTGT-AAGGG
TG--GGATTGGATGTGGAGGTTTGCCGGACTT--------CAACGGTTCA
GCTCCTCTAAAATGCATTAGCGGTACAACCATTTACTTGGGCTACGCTAA
GCT-GTGATAA-TATCTAAGCT--AGCTGGTTCAGAGTGTTGGCAGAGCT
CGGGTTTTTGAAGGGTTTTGCTT------CACGGCTCCCTTTGTGTTCTC
TCTTCTCGAGAGATACCTATGCGACTCTGTGAACGGTTTCGTTACAGCTT
CTAACTGTCTTC---TTGACTGAGACAACT-------CTTAACTG-----
------CCCCTAGTAACTGCGAGTGAAGAGGGAAGAGCTCAAATTTAAAA
TCTGGCAG---CTTCGCTGTCCGAGTTGTAATTTAGAGAAGTGTTGCCCT
TGCTGGACCGTGTACAAGTTTCCTGGAACGGAACGTCATAGAGGGTGAGA
ATCCCGTCTTTGACACGGACTCCCAGTAGTTTGTGGTACGCTCTCGAAGA
GTCGTGTTGTTTGGGAATGCAGCACTAAATGGGTGGTAAATTCCATCTAA
AGCTAAATATTGGCGAGAGACCGATAGCAAACAAGTACCGTGAGGGAAAG
ATGAAAAGAACTTTGGAAAGAGAGTTAAACAGTACGTGAAATTGTTGAAA
GGGAAACGCTTGAAGTCTAGTCGCGTCGGTTGGAAATCAGTCTTGCTT-C
TGCTTGATGTACTTTC-CGATCGACGGGTCAGCATCAGTTTTGACCGTTG
GATAAAGGTTGGGGGAATGTGGCATCCTCGGATGTGTTATAGCCTCTAAT
TGTATACAACGGTTGGGACTGAGGAACTCAGCACGCCGCAAGGCCGGGTA
CTTGTACCACGTTCGTGCTTAGGATGCTGGCATAATAGCTTTAATCGACC
CGTCTTGAAACACGGACCAAGGAGTCTAACATGCCTGCGAGTGTTTGGGT
GGAAAACCCGAGCGCGCAATGAAAGTGAAAGTTGAGAACTCTTCAGAGTG
CATCGACGCCCGGACCAGACGTTTT-CTGACGGATCCGCGGTAGAGCATG
TATGTTGGGACCCGAAAGATGGTGAACTATGCCTGAATAGGGTGAAGCCA
GAGGAAACTCTGGTGGAGGCTCGTAGCGATTCTGACGTGCAAATCGATCG
TCGAATTTGGGTATAGGGGCGAAAGA
>Oudemansiella radicata var. australis  HKAS47606 
--------------------------------------------------
-------------------------------GTGCACGTTGA-AAGTCGC
TT---GCCTCTTCTTTGTCCACCTGTGCACCTTTTGTAGATCTGGCTGGA
TTGCTCACTTCGTCCTTCTGTGGCAAGTGGATTTTGAAGGGTT--TGCTT
G-CGC--------TCCCTTTGTCCT-CCAGGTCTATGCTTCAC-ATCATC
TCTTGTATGTTTAGAATGTCTTGTGTATGGGACTTGACCGTCCTTTAAAA
ACTTAATACAACTTTCAACAACGGATCTCTTGGCTCTCGCATCGATGAAG
AACGCAGCGAAATGCGATAACTAATGTGAATTGCAGAATTCAGTGAATCA
TCGAGTCTTTGAACGCACCTTGCGCCCTTTGGTATTCCGAAGGGCATGCC
TGTTTGAGTGTCAATAAATTCTCAACCC-CTCTTGCTTTTTTGT-AAGGG
TG--GGATTGGATGTGGAGGTTTGCCGGACTT--------CAACGGTTCA
GCTCCTCTAAAATGCATTAGCGGTACAACCATTTACTTGGGCTACGCTAA
GCT-GTGATAA-TA------------------------------------
--------------------------------------------------
--------------------------------------------------
--------------------------------------------------
------CCCCTAGTAACTGCGAGTGAAGAGGGAAGAGCTCAAATTTAAAA
TCTGGCAG---CTTCGCTGTCCGAGTTGTAATTTAGAGAAGTGTTGCCCT
TGCTGGACCGTGTACAAGTTTCCTGGAACGGAACGTCATAGAGGGTGAGA
ATCCCGTCTTTGACACGGACTCCCAGTAGTTTGTGGTACGCTCTCGAAGA
GTCGTGTTGTTTGGGAATGCAGCACTAAATGGGTGGTAAATTCCATCTAA
AGCTAAATATTGGCGAGAGACCGATAGCAAACAAGTACCGTGAGGGAAAG
ATGAAAAGAACTTTGGAAAGAGAGTTAAACAGTACGTGAAATTGTTGAAA
GGGAAACGCTTGAAGTCTAGTCGCGTCGGTTGGAAATCAGTCTTGCTT-C
TGCTTGATGTACTTTC-CGATCGACGGGTCAGCATCAGTTTTGACCGTTG
GATAAAGGTTGGGGGAATGTGGCATCCTCGGATGTGTTATAGCCTCTAAT
TGTATACAACGGTTGGGACTGAGGAACTCAGCACGCCGCAAGGCCGGGTA
CTTGTACCACGTTCGTGCTTAGGATGCTGGCATAATAGCTTTAATCGACC
CGTCTTGAAACACGGACCAAGGAGTCTAACATGCCTGCGAGTGTTTGGGT
GGAAAACCCGAGCGCGCAATGAAAGTGAAAGTTGAGAACTCTTCAGAGTG
CATCGACGCCCGGACCAGACGTTTT-CTGACGGATCCGCGGTAGAGCATG
TATGTTGGGACCCGAAAGATGGTGAACTATGCCTGAATAGGGTGAAGCCA
GAGGAAACTCTGGTGGAGGCTCGTAGCGATTCTGACGTGCAAATCGATCG
TCGAATTTGGGTATAGGGGCGAAAGA
>Xerula melanotricha GMMueller7030
--------------------------------------------------
-------------------------------GTGCACGGCTTTTGTTTAG
CGAAGGTCTCTTCTTTGTCCACCTGTGCACCTTTTGTAGATCTGGATA--
----------CCTCTCACCGTCAAAGGTGGATTTTGAAGGGTTGCTCTTC
GGAGC--------TCTCTTTGTTTT-CCAGGTCTATGCTTT-ATATCTTC
TCAAGCATGTTTTGAATGTCTTGTTTATGGGACTTGC---GTCCTTTAAA
ACTTAATACAACTTTCAACAACGGATCTCTTGGCTCTCGCATCGATGAAG
AACGCAGCGAAATGCGATAACTAATGTGAATTGCAGAATTCAGTGAATCA
TCGAGTCTTTGAACGCACCTTGCGCCCTTTGGTATTCCGAAGGGCATGCC
TGTTTGAGTGTCAGTATACTCTCAACCCC-TCTCACTTTGTTG---ATGA
GG-TGGATTGGATGTGG-AGGTTGCTGGA-TGCTTCATTGCAA----TCA
GCTCTTCTGAAATGTATTAGCAGTAGTACCGTTGACTGGGCTT--GCTAG
ACTTGTGATAA-TATCTATGGTCTT-CTTGCTGG--------GTAGAGGT
CGGGTTT-TGAAGGGT--TGCTT---TC-ACGAGCTCTCTTTGCCTTCTC
TTGAAA-GAGAGATAACTATGCGACTCTATCAGATG----GCTGCAGCTT
CTAATCGTCTG-----TAACAA-GACAA---------CTTAACTGACTAT
TT----CCCCTAGTAACTGCGAGTGAAGAGGGAAAAGCTCAAATTTAAAA
TCTGGCAGTGTTCTCGCTGTCCGAGTTGTAATTTAGAGAAGTGTTACCCG
TGCTGGACCGTGTACAAGTCTTCTGGAATGGAGCGTCATAGAGGGTGAGA
ATCCCGTCTTTGACACGGACTACCAGTGCATTGTGGTACGCTCTCAAAGA
GTCGTGTTGTTTGGGAATGCAGCACTAAATGGGTGGTAAATTCCATCTAA
AGCTAAATATTGGCGAGAGACCGATAGCAAACAAGTACCGTGAGGGAAAG
ATGAAAAGAACTTTGGAAAGAGAGTTAAACAGTACGTGAAATTGTTGAAA
GGGAAACGCTTAAAGTCCAGTCGCGTTGGTTGGAAATCAGTCTTGCTT-T
TGCTTGATGTACTTTC-TGATTGACGGGTCAGCATCAGTTTTGACCGTTG
GATAAAGGTTGGAGGAATGTGGCATCTTCGGATGTGTTATAGCCTTCAAT
TGTATACAACGGTTGGGACTGAGGAACTCAGCACGCCGAAAGGCCGGGT-
CTTGTACCACGTTCGTGCTTAGGATGCTGGCATAATGGCTTTAATCGACC
CGTCTTGAAACACGGACCAAGGAGTCTAACATGCCTGCGAGTATTTGGGT
GGAAAACCCGAGTGCGTAATGAAAGTGAAAGTTGAGAACTCTTTAGAGTG
CATCGACGCCCGGACCAGACGTTTT-CTGACGGATCCGCGGTAGAGCATG
TATGTTGGGACCCGAAAGATGGTGAACTATGCCTGAATAGGGTGAAGCCA
GAGGAAACTCTGGTGGAGGCTCGTAGCGATTCTGACGTGCAAATCGATCG
TCGAATTTGGGTATAGGGGCGAAAGA
>Xerula pudens F. Popa1969
-----------------------------------CTTTTGTCAAGCGAA
GGTCTGTTGCTGGCTTCTTAGGAAGTA--TTGTGCACGTCTTTTGTTTGA
TGAAGGTCTCTTCTTTGTCCACCTGTGCACCTTTTGTAGATCTGGATA--
----------CCTCTCACCGTCAA-GGTGGATTTTGAAGGGTTGCTCTTC
GGAGC--------TCTCTTTGTTTT-CCAGGTCTATGTCTT-ATATCTTC
TCAAGTATGTTTTGAATGTCTTGTTTATTGGACTTTG---TCCTTTAAAA
ACTTAATACAACTTTCAACAACGGATCTCTTGGCTCTCGCATCGATGAAG
AACGCAGCGAAATGCGATAACTAATGTGAATTGCAGAATTCAGTGAATCA
TCGAGTCTTTGAACGCACCTTGCGCCCTTTGGTATTCCGAAGGGCATGCC
TGTTTGAGTGTCAGTAAATTCTCAACCCC-TCTCACTTTGTTGTTGATGA
GG-TGGATTGGATGTGG-AGGTTGCTGGA-TGCTTCATTGCAA----TCA
GCTCTTCTGAAATGTATTAGCAGTAGTACCATTGACTGGGCTT--GCTAG
ACTTGTGATAA-TATCTATGGTCTT-CTTGCTGG--------GTAGAGGT
CGGGTTT--GAAGGGT--TGCTTGTTTTAACAAGCTCTCTTTGCCTTCTC
TTGAAA-GAGAGATAACTATGCGACTCTACCAGATG----GCTACAGCTT
CTAATCGTCTG-----TAACAA-GACAAA--------CTTAACTGACTAT
T-GAC-CCCCTAGTAACTGCGAGTGAAGAGGGAAAAGCTCAAATTTAAAA
TCTGGCAGTGTTCTCGCTGTCCGAGTTGTAATTTAGAGAAGTGTTACCCG
TGCTGGACCGTGTACAAGTCTTCTGGAATGGAGCGTCATAGAGGGTGAGA
ATCCCGTCTTTGACACGGACTACCAGTACATTGTGGTACGCTCTCAAAGA
GTCGTGTTGTTTGGGAATGCAGCACTAAATGGGTGGTAAATTCCATCTAA
AGCTAAATATTGGCGAGAGACCGATAGCAAACAAGTACCGTGAGGGAAAG
ATGAAAAGAACTTTGGAAAGAGAGTTAAACAGTACGTGAAATTGTTGAAA
GGGAAACGCTTAAAGTCCAGTCGCGTTGGTTGGAAATCAGTCTTGCTTCT
TGCTTGATGTACTTTC-TGATTGACGGGTCAGCATCAGTTTTGACCGTTG
GATAAAGGTTGGAGGAATGTGGCATCTTCGGATGTGTTATAGCCTTCAAT
TGTATACAACGGTTGGGACTGAGGAACTCAGCACGCCGAAAGGCCGGGT-
CTTGTACCACGTTCGTGCTTAGGATGCTGGCATAATGGCTTTAATCGACC
CGTCTTGAAACACGGACCAAGGAGTCTAACATGCCTGCGAGTATTTGGGT
GGTAAACCCGAGTGCGCAATGAAAGTGAAAGTTGAGAACTCTTTAGAGTG
CATCGACGCCCGGACCAGACGTTTT-CTGACGGATCCGCGGTAGAGCATG
TATGTTGGGACCCGAAAGATGGTGAACTATGCCTGAATAGGGTGAAGCCA
GAGGAAACTCTGGTGGAGGCTCGTAGCGATTCTGACGTGCAAATCGATCG
TCGAATTTGGGTATAGGGGCGAAAGA
>Paraxerula americana CLO 4746
GCGGAAGGATCATTATTGAACTTTGAACACTTGTGGCCTTGGCGAATTGT
TGCTGGCTTCTCTC--------GGGAAGTATGTGCACGTTCTTGAGTCGC
-----AACTCTTCTTTGTCCACCTGTGCACCATTTGTAGATCTGGAT---
---CTCGCT-CGTCCTTTCACGA-GGGCGGATTTTGAAGGGTTGCTGTTT
GTCGCARCTT---CCTTTTTGTTTT-CCAGGTCTATGCCTTT--ATAAAC
TCTTGTATGTTWAGAATGTCTTGTTTATAGGATTTAAACAATCCTTTGAA
ACTTA-TACAACTTTCAACAACGGATKTYTWGGCTCTCGCATCGATGAAG
AACGCAGCGAAATGCGATAACTAATGTGAATTGCAGAATTCAGTGAATCA
TCGAGTCTTTGAACGCACCTTGCGCCCTTTGGTATTCCGAAGGGCATGCC
TGTTTGAGTGTCAGTRAATTCTCAACCC-CTCTTACTTTATTGT-GATGA
GG-TGGATTGGATGTGG-AGGTTGCTGGATTG-WTGTTT-CAACR-TTCA
GCTCTWCTAAAATGTATYAKCAR---AACCGTA-ACTTGRCTT--GCTAA
GCT-GWGATAA-TATCTMASCTTTGRCTTGTTCA-ASAGKTTATRGAGMT
CGGGTT--TGAAGGGT--TGCTT------ARCTGCTCTSTTTGCCTTCTC
TWC-AY--RGARATMCCTTTGCGACTCTATCATCTMAAG-GCTTCSGCTT
YTAACTGTCTTG----TGAACMAGACR--------WACTCAACTGATTAT
TTGACCCCCCTAGTAACTGCGAGTGAAGAGGGAAAAGCTCAAATTTAAAA
TCTGGCAG---CTTCGCTGTCCGAGTTGTAATTTAGAGAAGTGTTACCCT
TGCTGGACCGTGTACAAGTCTCCTGGAACGGAGCGTCATAGAGGGTGAGA
ATCCCGTCTTTGACACGGATTACCAGTAAATTGTGGTATGCTCTCAAAGA
GTCGTGTTGTTTGGGAATGCAGCACTAAATGGGTGGTAAATTCCATCTAA
AGCTAAATATTGGCGAGAGACCGATAGCAAACAAGTACCGTGAGGGAAAG
ATGAAAAGAACTTTGGAAAGAGAGTTAAACAGTACGTGAAATTGTTGAAA
GGGAAACGCTTAAAGTCCAGTCGCGTTGGTTGGAAATCAGTCTTGCTT-C
TGCTTGATGTACTTTC-TAATTGACGGGTCAGCATCAGTTTTGACCGTTG
GATAAAGGTTGGAGGAATGTGGCATCTTCGGATGTGTTATAGCCTTCGAT
TGTATACAATGGTTGGGACTGAGGAACTCAGCACGCCGAAAGGCCGGGT-
CTTGTACCACGTTCGTGCTTAGGATGCTGGCATAATGGCTTTAATCGACC
CGTCTTGAAACACGGACCAAGGAGTCTAACATGCCTGCGAGTGTTTGGGT
GGAAAACCCGAGCGCGTAATGAAAGTGAAAGTTGAGAACTCTTCAGAGTG
CATCGACGCCCGGACCAGACGTTTT-CTGACGGATCCGCGGTAGAGCATG
TATGTTGGGACCCGAAAGATGGTGAACTATGCCTGAATAGGGTGAAGCCA
GAGGAAACTCTGGTGGAGGCTCGTAGCGATTCTGACGTGCAAATCGATCG
TCGAATTTGGGTATAGGGGCGAAAGA
>Paraxerula hongoi C 60612
GCGGAAGGATCATTATTGACTTTTG--------TGGCTTTGG-GAATTGT
GGCTGGCTTTCTTCTTCTTGGAGGAAAGTATGTGCACGTTCTTGAGTTGC
-----AACTCTTCTTTGTCCACCTGTGCACCTTTTGTAGATCTGGAT---
---CTCACT-CGTCCTTTCACGA-GGGCGGATTTTGAAGGGTTGCTGTTT
G-CGCAGCTCAGCTCTCTTTGTTTT-CCAGGTCTATACCTTTTTATAAAC
TCTTGTATGTTTAGAATGTCTTGTTTATTGGACTTAA-CAATCCTTTAAA
ACTTA-TACAACTTTCAACAACGGATCTCTTGGCTCTCGCATCGATGAAG
AACGCAGCGAAATGCGATAACTAATGTGAATTGCAGAATTCAGTGAATCA
TCGAGTCTTTGAACGCATCTTGCGCCCTTTGGTATTCCGAAGGGCATGCC
TGTTTGAGTGTCAGTAAATTCTCAACTCTCTCTTACTTTATTGT-GATGA
GGGCAGATTGGATGTGGGAGGTTGCTGGATTGGTTGTTTTCAACA-TTCA
GCTCTTCTGAAATATATTAGCAG---AACCGTA-ACTTGACTT--GCTAA
GCT-GTGATAA-TATCTAAGCTTTGGCTTGCTCA-AGAGTT-ATAGAGTT
CGGGTT--TGAAGGGT--TGCTT------AACTGCTCTCTTTGTCTTCTC
TTTTAT--AGAGATACCTTTGCGACTCTATCATCTAAAG-GCTTCAGCTT
CTAACTAAACTAAAGCTACACAAGATAGTTAGTTTAACTTCACTGATTAT
TTGACCCCCCTAGTAACTGCGAGTGAAGAGGGAAAAGCTCAAATTTAAAA
TCTGGCAG---CTTTGCTGTCCGAGTTGTAATTTAGAGAAGTGTTACCCT
TGCTGGACCGTGTACAAGTCTCCTGGAACGGAGCGTCATAGAGGGTGAGA
ATCCCGTCTTTGACACGGACTACCAGCAAAGTGTGGTATGCTCTCAAAGA
GTCGTGTTGTTTGGGAATGCAGCACTAAATGGGTGGTAAATTCCATCTAA
AGCTAAATATTGGCGAGAGACCGATAGCAAACAAGTACCGTGAGGGAAAG
ATGAAAAGAACTTTGGAAAGAGAGTTAAACAGTACGTGAAATTGTTGAAA
GGGAAACGCTTAAAGTCCAGTCGCGTTGGTTGGAAATCAGTCTTGCTT-C
TGCTTGATGTACTTTCCTAATTGACGGGTCAGCATCAGTTTTGACTGTTG
GATAAAGGTTGAAGGAATGTGGCATCTTCGGATGTGTTATAGCCTTCAAT
TGTATACAATGGTTGGGACTGAGGAACTCAGCACGCCGAAAGGCCGGGT-
CTTGTACCACGTTCGTGCTTAGGATGCTGGCATAATGGCTTTAATCGACC
CGTCTTGAAACACGGACCAAGGAGTCTAACATGCCTGCGAGTGTTTGGGT
GGAAAACCCGAGCGCGTAATGAAAGTGAAAGTTGAGAACTCTTTAGAGTG
CATCGACGCCCGGACCAGATGTTTTTCTGACGGATCCGCGGTAGAGCATG
TATGTTGGGACCCGAAAGATGGTGAACTATGCCTGAATAGGGTGAAGCCA
GAGGAAACTCTGGTGGAGGCTCGTAGCGATTCTGACGTGCAAATCGATCG
TCGAATTTGGGTATAGGGGCGAAAGA
